# Supplementary material for: Mitochondrial divergence suggests unexpected high species diversity in the opsariichthine fishes (Teleostei: Cyprinidae) and the revalidation of Opsariichthys macrolepis
Source: Ecol Evol. 2019 Feb 5;9(5):2664–77. doi: 10.1002/ece3.4933 (PMC6405531; doi:10.1002/ece3.4933)
Supplement: Supplementary file 1 [file ECE3-9-2664-s001.xls]

## Sheet: opsariichthys
Haplogroup	Sample Code	Country	Locality	Drainages	GenBank	Sample site NO.
Opsariichthys evolans	ZP_QTJ_1	China	Quzhou,Zhejiang	Qiantang River	MH350437	P11
Opsariichthys evolans	ZP_QTJ_2	China	Quzhou,Zhejiang	Qiantang River	MH350438	P11
Opsariichthys evolans	ZP_QTJ_3	China	Quzhou,Zhejiang	Qiantang River	MH350439	P11
Opsariichthys evolans	ZP_QTJ_4	China	Quzhou,Zhejiang	Qiantang River	MH350440	P11
Opsariichthys evolans	ZP_QTJ_5	China	Quzhou,Zhejiang	Qiantang River	MH350441	P11
Opsariichthys evolans	ZP_QTJ_6	China	Quzhou,Zhejiang	Qiantang River	MH350442	P11
Opsariichthys evolans	ZP_QTJ_7	China	Quzhou,Zhejiang	Qiantang River	MH350443	P11
Opsariichthys evolans	ZP_QTJ_8	China	Quzhou,Zhejiang	Qiantang River	MH350444	P11
Opsariichthys evolans	ZP_QTJ_9	China	Quzhou,Zhejiang	Qiantang River	MH350445	P11
Opsariichthys evolans	ZP_OJ1_01	China	Jinyun,Zhejiang	Ou River	MH350446	P12
Opsariichthys evolans	ZP_OJ1_02	China	Jinyun,Zhejiang	Ou River	MH350447	P12
Opsariichthys evolans	ZP_OJ1_03	China	Jinyun,Zhejiang	Ou River	MH350448	P12
Opsariichthys evolans	ZP_OJ1_04	China	Jinyun,Zhejiang	Ou River	MH350449	P12
Opsariichthys evolans	ZP_OJ1_05	China	Jinyun,Zhejiang	Ou River	MH350450	P12
Opsariichthys evolans	ZP_OJ1_06	China	Jinyun,Zhejiang	Ou River	MH350451	P12
Opsariichthys evolans	ZP_OJ1_07	China	Jinyun,Zhejiang	Ou River	MH350452	P12
Opsariichthys evolans	ZP_OJ1_08	China	Jinyun,Zhejiang	Ou River	MH350453	P12
Opsariichthys evolans	ZP_OJ1_09	China	Jinyun,Zhejiang	Ou River	MH350454	P12
Opsariichthys evolans	ZP_OJ1_10	China	Jinyun,Zhejiang	Ou River	MH350455	P12
Opsariichthys evolans	ZP_OJ2_01	China	Longquan,Zhejiang	Ou River	MH350456	P12
Opsariichthys evolans	ZP_OJ2_02	China	Longquan,Zhejiang	Ou River	MH350457	P12
Opsariichthys evolans	ZP_OJ2_03	China	Longquan,Zhejiang	Ou River	MH350458	P12
Opsariichthys evolans	ZP_OJ2_04	China	Longquan,Zhejiang	Ou River	MH350459	P12
Opsariichthys evolans	ZP_OJ2_05	China	Longquan,Zhejiang	Ou River	MH350460	P12
Opsariichthys evolans	ZP_OJ2_06	China	Longquan,Zhejiang	Ou River	MH350461	P12
Opsariichthys evolans	ZP_OJ2_07	China	Longquan,Zhejiang	Ou River	MH350462	P12
Opsariichthys evolans	ZP_OJ2_08	China	Longquan,Zhejiang	Ou River	MH350463	P12
Opsariichthys evolans	ZP_OJ2_09	China	Longquan,Zhejiang	Ou River	MH350464	P12
Opsariichthys evolans	ZP_OJ2_10	China	Longquan,Zhejiang	Ou River	MH350465	P12
Opsariichthys evolans	ZP_OJ3_01	China	Yongjia,Zhejiang	Ou River	MH350466	P12
Opsariichthys evolans	ZP_OJ3_02	China	Yongjia,Zhejiang	Ou River	MH350467	P12
Opsariichthys evolans	ZP_OJ3_03	China	Yongjia,Zhejiang	Ou River	MH350468	P12
Opsariichthys evolans	ZP_OJ3_04	China	Yongjia,Zhejiang	Ou River	MH350469	P12
Opsariichthys evolans	ZP_OJ3_05	China	Yongjia,Zhejiang	Ou River	MH350470	P12
Opsariichthys evolans	ZP_OJ3_06	China	Yongjia,Zhejiang	Ou River	MH350471	P12
Opsariichthys evolans	ZP_OJ3_07	China	Yongjia,Zhejiang	Ou River	MH350472	P12
Opsariichthys evolans	ZP_OJ3_08	China	Yongjia,Zhejiang	Ou River	MH350473	P12
Opsariichthys evolans	ZP_OJ3_09	China	Yongjia,Zhejiang	Ou River	MH350474	P12
Opsariichthys evolans	ZP_OJ3_10	China	Yongjia,Zhejiang	Ou River	MH350475	P12
Opsariichthys evolans	ZP_BMH_01	China	Fu'an,Fujian	Baima River	MH350476	P13
Opsariichthys evolans	ZP_BMH_02	China	Fu'an,Fujian	Baima River	MH350477	P13
Opsariichthys evolans	ZP_BMH_03	China	Fu'an,Fujian	Baima River	MH350478	P13
Opsariichthys evolans	ZP_BMH_04	China	Fu'an,Fujian	Baima River	MH350479	P13
Opsariichthys evolans	ZP_BMH_05	China	Fu'an,Fujian	Baima River	MH350480	P13
Opsariichthys evolans	ZP_BMH_06	China	Fu'an,Fujian	Baima River	MH350481	P13
Opsariichthys evolans	ZP_BMH_07	China	Fu'an,Fujian	Baima River	MH350482	P13
Opsariichthys evolans	ZP_BMH_08	China	Fu'an,Fujian	Baima River	MH350483	P13
Opsariichthys evolans	ZP_BMH_09	China	Fu'an,Fujian	Baima River	MH350484	P13
Opsariichthys evolans	ZP_BMH_10	China	Fu'an,Fujian	Baima River	MH350485	P13
Opsariichthys evolans	ZP_BMH_11	China	Fu'an,Fujian	Baima River	MH350486	P13
Opsariichthys evolans	ZP_BMH_12	China	Fu'an,Fujian	Baima River	MH350487	P13
Opsariichthys evolans	ZP_BMH_13	China	Fu'an,Fujian	Baima River	MH350488	P13
Opsariichthys evolans	ZP_BMH_14	China	Fu'an,Fujian	Baima River	MH350489	P13
Opsariichthys evolans	ZP_BMH_15	China	Fu'an,Fujian	Baima River	MH350490	P13
Opsariichthys evolans	ZP_MJ_01	China	Wuyi,Fujian	Min River	MH350491	P14
Opsariichthys evolans	ZP_MJ_02	China	Wuyi,Fujian	Min River	MH350492	P14
Opsariichthys evolans	ZP_MJ_03	China	Wuyi,Fujian	Min River	MH350493	P14
Opsariichthys evolans	ZP_MJ_04	China	Wuyi,Fujian	Min River	MH350494	P14
Opsariichthys evolans	ZP_MJ_05	China	Wuyi,Fujian	Min River	MH350495	P14
Opsariichthys evolans	ZP_MJ_06	China	Wuyi,Fujian	Min River	MH350496	P14
Opsariichthys evolans	ZP_MJ_07	China	Wuyi,Fujian	Min River	MH350497	P14
Opsariichthys evolans	ZP_MJ_08	China	Wuyi,Fujian	Min River	MH350498	P14
Opsariichthys evolans	ZP_MJ_09	China	Wuyi,Fujian	Min River	MH350499	P14
Opsariichthys evolans	ZP_MJ_10	China	Wuyi,Fujian	Min River	MH350500	P14
Opsariichthys evolans	ZP_MJ_11	China	Wuyi,Fujian	Min River	MH350501	P14
Opsariichthys evolans	ZP_MJ_12	China	Wuyi,Fujian	Min River	MH350502	P14
Opsariichthys evolans	ZP_MJ_13	China	Wuyi,Fujian	Min River	MH350503	P14
Opsariichthys evolans	ZP_MJ_14	China	Wuyi,Fujian	Min River	MH350504	P14
Opsariichthys evolans	ZP_MJ_15	China	Wuyi,Fujian	Min River	MH350505	P14
Opsariichthys evolans	ZP_MJ_16	China	Wuyi,Fujian	Min River	MH350506	P14
Opsariichthys evolans	ZP_MJ_17	China	Wuyi,Fujian	Min River	MH350507	P14
Opsariichthys evolans	ZP_MJ_18	China	Wuyi,Fujian	Min River	MH350508	P14
Opsariichthys evolans	ZP_MJ_19	China	Wuyi,Fujian	Min River	MH350509	P14
Opsariichthys evolans	ZP_MJ_20	China	Wuyi,Fujian	Min River	MH350510	P14
Opsariichthys evolans	ZP_MJ_21	China	Wuyi,Fujian	Min River	MH350511	P14
Opsariichthys evolans	ZP_MJ_22	China	Wuyi,Fujian	Min River	MH350512	P14
Opsariichthys evolans	ZP_MJ_23	China	Wuyi,Fujian	Min River	MH350513	P14
Opsariichthys evolans	ZP_MJ_24	China	Wuyi,Fujian	Min River	MH350514	P14
Opsariichthys evolans	ZP_MJ_25	China	Wuyi,Fujian	Min River	MH350515	P14
Opsariichthys evolans	ZP_MJ_26	China	Wuyi,Fujian	Min River	MH350516	P14
Opsariichthys evolans	ZP_MJ_27	China	Wuyi,Fujian	Min River	MH350517	P14
Opsariichthys evolans	ZP_MJ_28	China	Wuyi,Fujian	Min River	MH350518	P14
Opsariichthys evolans	ZP_MLX_01	China	Xianyou,Fujian	Mulan River	MH350519	P15
Opsariichthys evolans	ZP_MLX_02	China	Xianyou,Fujian	Mulan River	MH350520	P15
Opsariichthys evolans	ZP_MLX_03	China	Xianyou,Fujian	Mulan River	MH350521	P15
Opsariichthys evolans	ZP_MLX_04	China	Xianyou,Fujian	Mulan River	MH350522	P15
Opsariichthys evolans	ZP_MLX_06	China	Xianyou,Fujian	Mulan River	MH350523	P15
Opsariichthys evolans	ZP_MLX_07	China	Xianyou,Fujian	Mulan River	MH350524	P15
Opsariichthys evolans	ZP_MLX_08	China	Xianyou,Fujian	Mulan River	MH350525	P15
Opsariichthys evolans	ZP_MLX_09	China	Xianyou,Fujian	Mulan River	MH350526	P15
Opsariichthys evolans	ZP_MLX_10	China	Xianyou,Fujian	Mulan River	MH350527	P15
Opsariichthys evolans	ZP_MLX_11	China	Xianyou,Fujian	Mulan River	MH350528	P15
Opsariichthys evolans	ZP_MLX_12	China	Xianyou,Fujian	Mulan River	MH350529	P15
Opsariichthys evolans	ZP_MLX_14	China	Xianyou,Fujian	Mulan River	MH350530	P15
Opsariichthys evolans	ZP_MLX_15	China	Xianyou,Fujian	Mulan River	MH350531	P15
Opsariichthys evolans	ZP_MLX_16	China	Xianyou,Fujian	Mulan River	MH350532	P15
Opsariichthys evolans	ZP_MLX_17	China	Xianyou,Fujian	Mulan River	MH350533	P15
Opsariichthys evolans	ZP_MLX_18	China	Xianyou,Fujian	Mulan River	MH350534	P15
Opsariichthys evolans	ZP_MLX_19	China	Xianyou,Fujian	Mulan River	MH350535	P15
Opsariichthys evolans	ZP_MLX_20	China	Xianyou,Fujian	Mulan River	MH350536	P15
Opsariichthys evolans	ZP_MLX_21	China	Xianyou,Fujian	Mulan River	MH350537	P15
Opsariichthys evolans	ZP_MLX_22	China	Xianyou,Fujian	Mulan River	MH350538	P15
Opsariichthys evolans	ZP_MLX_23	China	Xianyou,Fujian	Mulan River	MH350539	P15
Opsariichthys evolans	ZP_MLX_24	China	Xianyou,Fujian	Mulan River	MH350540	P15
Opsariichthys evolans	ZP_MLX_25	China	Xianyou,Fujian	Mulan River	MH350541	P15
Opsariichthys evolans	ZP_MLX_26	China	Xianyou,Fujian	Mulan River	MH350542	P15
Opsariichthys evolans	ZP_MLX_27	China	Xianyou,Fujian	Mulan River	MH350543	P15
Opsariichthys evolans	ZP_MLX_28	China	Xianyou,Fujian	Mulan River	MH350544	P15
Opsariichthys evolans	ZP_MLX_29	China	Xianyou,Fujian	Mulan River	MH350545	P15
Opsariichthys evolans	ZP_MLX_30	China	Xianyou,Fujian	Mulan River	MH350546	P15
Opsariichthys evolans	ZP_JLJ1_01	China	Zhangping,Fujian	Jiulong River	MH350547	P16
Opsariichthys evolans	ZP_JLJ1_02	China	Zhangping,Fujian	Jiulong River	MH350548	P16
Opsariichthys evolans	ZP_JLJ1_03	China	Zhangping,Fujian	Jiulong River	MH350549	P16
Opsariichthys evolans	ZP_JLJ1_04	China	Zhangping,Fujian	Jiulong River	MH350550	P16
Opsariichthys evolans	ZP_JLJ1_05	China	Zhangping,Fujian	Jiulong River	MH350551	P16
Opsariichthys evolans	ZP_JLJ1_06	China	Zhangping,Fujian	Jiulong River	MH350552	P16
Opsariichthys evolans	ZP_JLJ1_07	China	Zhangping,Fujian	Jiulong River	MH350553	P16
Opsariichthys evolans	ZP_JLJ1_08	China	Zhangping,Fujian	Jiulong River	MH350554	P16
Opsariichthys evolans	ZP_JLJ1_10	China	Zhangping,Fujian	Jiulong River	MH350555	P16
Opsariichthys evolans	ZP_JLJ2_01	China	Changtai,Fujian	Jiulong River	MH350556	P16
Opsariichthys evolans	ZP_JLJ2_02	China	Changtai,Fujian	Jiulong River	MH350557	P16
Opsariichthys evolans	ZP_JLJ2_03	China	Changtai,Fujian	Jiulong River	MH350558	P16
Opsariichthys evolans	ZP_JLJ2_05	China	Changtai,Fujian	Jiulong River	MH350559	P16
Opsariichthys evolans	ZP_JLJ2_06	China	Changtai,Fujian	Jiulong River	MH350560	P16
Opsariichthys evolans	ZP_JLJ2_07	China	Changtai,Fujian	Jiulong River	MH350561	P16
Opsariichthys evolans	ZP_JLJ2_08	China	Changtai,Fujian	Jiulong River	MH350562	P16
Opsariichthys evolans	ZP_JLJ2_09	China	Changtai,Fujian	Jiulong River	MH350563	P16
Opsariichthys evolans	ZP_JLJ2_10	China	Changtai,Fujian	Jiulong River	MH350564	P16
Opsariichthys evolans	ZP_JLJ3_01	China	Hua'an,Fujian	Jiulong River	MH350565	P16
Opsariichthys evolans	ZP_JLJ3_02	China	Hua'an,Fujian	Jiulong River	MH350566	P16
Opsariichthys evolans	ZP_JLJ3_03	China	Hua'an,Fujian	Jiulong River	MH350567	P16
Opsariichthys evolans	ZP_JLJ3_04	China	Hua'an,Fujian	Jiulong River	MH350568	P16
Opsariichthys evolans	ZP_JLJ3_05	China	Hua'an,Fujian	Jiulong River	MH350569	P16
Opsariichthys evolans	ZP_JLJ3_06	China	Hua'an,Fujian	Jiulong River	MH350570	P16
Opsariichthys evolans	ZP_JLJ3_07	China	Hua'an,Fujian	Jiulong River	MH350571	P16
Opsariichthys evolans	ZP_JLJ3_08	China	Hua'an,Fujian	Jiulong River	MH350572	P16
Opsariichthys evolans	ZP_JLJ3_09	China	Hua'an,Fujian	Jiulong River	MH350573	P16
Opsariichthys evolans	ZP_JLJ3_10	China	Hua'an,Fujian	Jiulong River	MH350574	P16
Opsariichthys evolans	ZP_HJ1_01	China	Changting,Guangdong	Han River	MH350575	P17
Opsariichthys evolans	ZP_HJ1_02	China	Changting,Guangdong	Han River	MH350576	P17
Opsariichthys evolans	ZP_HJ1_03	China	Changting,Guangdong	Han River	MH350577	P17
Opsariichthys evolans	ZP_HJ1_04	China	Changting,Guangdong	Han River	MH350578	P17
Opsariichthys evolans	ZP_HJ1_05	China	Changting,Guangdong	Han River	MH350579	P17
Opsariichthys evolans	ZP_HJ1_06	China	Changting,Guangdong	Han River	MH350580	P17
Opsariichthys evolans	ZP_HJ1_07	China	Changting,Guangdong	Han River	MH350581	P17
Opsariichthys evolans	ZP_HJ1_08	China	Changting,Guangdong	Han River	MH350582	P17
Opsariichthys evolans	ZP_HJ1_09	China	Changting,Guangdong	Han River	MH350583	P17
Opsariichthys evolans	ZP_HJ1_10	China	Changting,Guangdong	Han River	MH350584	P17
Opsariichthys evolans	ZP_HJ1_11	China	Changting,Guangdong	Han River	MH350585	P17
Opsariichthys evolans	ZP_HJ2_01	China	Shanghang,Guangdong	Han River	MH350586	P17
Opsariichthys evolans	ZP_HJ2_02	China	Shanghang,Guangdong	Han River	MH350587	P17
Opsariichthys evolans	ZP_HJ2_03	China	Shanghang,Guangdong	Han River	MH350588	P17
Opsariichthys evolans	ZP_HJ2_04	China	Shanghang,Guangdong	Han River	MH350589	P17
Opsariichthys evolans	ZP_HJ2_05	China	Shanghang,Guangdong	Han River	MH350590	P17
Opsariichthys evolans	ZP_HJ2_06	China	Shanghang,Guangdong	Han River	MH350591	P17
Opsariichthys evolans	ZP_HJ2_07	China	Shanghang,Guangdong	Han River	MH350592	P17
Opsariichthys evolans	ZP_HJ2_08	China	Shanghang,Guangdong	Han River	MH350593	P17
Opsariichthys evolans	ZP_HJ2_09	China	Shanghang,Guangdong	Han River	MH350594	P17
Opsariichthys evolans	ZP_HJ3_01	China	Tanjiang,Guangdong	Han River	MH350595	P17
Opsariichthys evolans	ZP_HJ3_02	China	Tanjiang,Guangdong	Han River	MH350596	P17
Opsariichthys evolans	ZP_HJ3_03	China	Tanjiang,Guangdong	Han River	MH350597	P17
Opsariichthys evolans	ZP_HJ3_04	China	Tanjiang,Guangdong	Han River	MH350598	P17
Opsariichthys evolans	ZP_HJ3_05	China	Tanjiang,Guangdong	Han River	MH350599	P17
Opsariichthys evolans	ZP_HJ3_06	China	Tanjiang,Guangdong	Han River	MH350600	P17
Opsariichthys evolans	ZP_HJ3_07	China	Tanjiang,Guangdong	Han River	MH350601	P17
Opsariichthys evolans	ZP_HJ3_08	China	Tanjiang,Guangdong	Han River	MH350602	P17
Opsariichthys evolans	ZP_HJ3_09	China	Tanjiang,Guangdong	Han River	MH350603	P17
Opsariichthys evolans	ZP_HJ3_10	China	Tanjiang,Guangdong	Han River	MH350604	P17
Opsariichthys evolans	ZP_HJ4_01	China	Jiaoling,Guangdong	Han River	MH350605	P17
Opsariichthys evolans	ZP_HJ4_03	China	Jiaoling,Guangdong	Han River	MH350606	P17
Opsariichthys evolans	ZP_HJ4_04	China	Jiaoling,Guangdong	Han River	MH350607	P17
Opsariichthys evolans	ZP_HJ4_06	China	Jiaoling,Guangdong	Han River	MH350608	P17
Opsariichthys evolans	ZP_HJ4_07	China	Jiaoling,Guangdong	Han River	MH350609	P17
Opsariichthys evolans	ZP_HJ4_08	China	Jiaoling,Guangdong	Han River	MH350610	P17
Opsariichthys evolans	ZP_HJ4_10	China	Jiaoling,Guangdong	Han River	MH350611	P17
Opsariichthys evolans	ZP_HJ4_12	China	Jiaoling,Guangdong	Han River	MH350612	P17
Opsariichthys evolans	ZP_HJ4_13	China	Jiaoling,Guangdong	Han River	MH350613	P17
Opsariichthys evolans	ZP_HJ4_14	China	Jiaoling,Guangdong	Han River	MH350614	P17
Opsariichthys evolans	ZP_RJ_01	China	Fengshun,Guangdong	Rong River	MH350615	P18
Opsariichthys evolans	ZP_RJ_02	China	Fengshun,Guangdong	Rong River	MH350616	P18
Opsariichthys evolans	ZP_RJ_03	China	Fengshun,Guangdong	Rong River	MH350617	P18
Opsariichthys evolans	ZP_RJ_04	China	Fengshun,Guangdong	Rong River	MH350618	P18
Opsariichthys evolans	ZP_RJ_05	China	Fengshun,Guangdong	Rong River	MH350619	P18
Opsariichthys evolans	ZP_RJ_06	China	Fengshun,Guangdong	Rong River	MH350620	P18
Opsariichthys evolans	ZP_RJ_07	China	Fengshun,Guangdong	Rong River	MH350621	P18
Opsariichthys evolans	ZP_RJ_08	China	Fengshun,Guangdong	Rong River	MH350622	P18
Opsariichthys evolans	ZP_RJ_09	China	Fengshun,Guangdong	Rong River	MH350623	P18
Opsariichthys evolans	ZP_RJ_10	China	Fengshun,Guangdong	Rong River	MH350624	P18
Opsariichthys evolans	OETaiW1	China	Taiwan	Unknown	KR698567
Opsariichthys evolans	OETaiW2	China	Taiwan	Unknown	KR698568
Opsariichthys evolans	OEMLX1	China	Fujian	Punting River	KR698569
Opsariichthys evolans	OEMLX3	China	Fujian	Punting River	KR698570
Opsariichthys evolans	OEMLX4	China	Fujian	Punting River	KR698571
Opsariichthys evolans	ZPZE1	China	Anhui	Qiantang River	AY958188
Opsariichthys evolans	ZPZE2	China	Taiwan	Tanshui River	AY958191
Opsariichthys evolans	ZPZE4	China	Guangdong	Pearl River	AY958196
Opsariichthys evolans	ZPTunxi1	China	Huangshan,Anhui	Xin'an River	KM491728
Opsariichthys evolans	ZPTunxi2	China	Huangshan,Anhui	Xin'an River	KM491729
Opsariichthys evolans	ZPYixian1	China	Huangshan,Anhui	Xin'an River	KM491730
Opsariichthys evolans	ZPYixian5	China	Huangshan,Anhui	Xin'an River	KM491723
Opsariichthys evolans	ZPTunxi3	China	Huangshan,Anhui	Xin'an River	KM491724
Opsariichthys evolans	ZPYixian4	China	Huangshan,Anhui	Xin'an River	KM491725
Opsariichthys evolans	ZPYixian3	China	Huangshan,Anhui	Xin'an River	KM491726
Opsariichthys evolans	ZPYixian2	China	Huangshan,Anhui	Xin'an River	KM491727
Opsariichthys evolans	O.evolans1	China	Zhejiang	Yangtz River	NC_028595
Opsariichthys evolans	O.evolans2	China	Zhejiang	Yangtz River	KT725245
Opsariichthys evolans	XA_Q3	China	Huangshan,Anhui	Xin'an River	MH350625	P10
Opsariichthys evolans	XA_Q5	China	Huangshan,Anhui	Xin'an River	MH350626	P10
Opsariichthys evolans	XA_H1	China	Huangshan,Anhui	Xin'an River	MH350627	P10
Opsariichthys evolans	XA_S1	China	Huangshan,Anhui	Xin'an River	MH350628	P10
Opsariichthys evolans	XA_S4	China	Huangshan,Anhui	Xin'an River	MH350629	P10
Opsariichthys evolans	XA_S5	China	Huangshan,Anhui	Xin'an River	MH350630	P10
Opsariichthys acutipinnis	ZPQimen4	China	Huangshan,Anhui	Yangtz River	KM491719
Opsariichthys acutipinnis	OEXiangJ1	China	Hunan	Yangtz River/Xiang River	KR698574
Opsariichthys acutipinnis	OEXiangJ9	China	Hunan	Yangtz River/Xiang River	KR698578
Opsariichthys acutipinnis	OEXiangJ11	China	Hunan	Yangtz River/Xiang River	KR698579
Opsariichthys acutipinnis	OEXiangJ12	China	Hunan	Yangtz River/Xiang River	KR698580
Opsariichthys acutipinnis	OEXiangJ13	China	Hunan	Yangtz River/Xiang River	KR698581
Opsariichthys acutipinnis	OEXiangJ15	China	Hunan	Yangtz River/Xiang River	KR698582
Opsariichthys acutipinnis	OEXiangJ17	China	Hunan	Yangtz River/Xiang River	KR698583
Opsariichthys acutipinnis	OEXiangJ19	China	Hunan	Yangtz River/Xiang River	KR698584
Opsariichthys acutipinnis	ZPXIA37_1	China	Hunan	Yangtz River/Xiang River	AY245022
Opsariichthys acutipinnis	ZPXIA37_2	China	Hunan	Yangtz River/Xiang River	AY245023
Opsariichthys acutipinnis	ZPXIA37_3	China	Hunan	Yangtz River/Xiang River	AY245024
Opsariichthys acutipinnis	ZPXIA37_4	China	Hunan	Yangtz River/Xiang River	AY245025
Opsariichthys acutipinnis	ZPXIA39_1	China	Hunan	Yangtz River/Xiang River	AY245029
Opsariichthys acutipinnis	ZPXIA39_2	China	Hunan	Yangtz River/Xiang River	AY245030
Opsariichthys acutipinnis	ZPXIA39_3	China	Hunan	Yangtz River/Xiang River	AY245031
Opsariichthys acutipinnis	ZPXIA39_4	China	Hunan	Yangtz River/Xiang River	AY245032
Opsariichthys acutipinnis	ZPXIA39_5	China	Hunan	Yangtz River/Xiang River	AY245033
Opsariichthys acutipinnis	ZPXIA39_9	China	Hunan	Yangtz River/Xiang River	AY245034
Opsariichthys acutipinnis	ZPXIA39_11	China	Hunan	Yangtz River/Xiang River	AY245035
Opsariichthys acutipinnis	ZPXIA39_12	China	Hunan	Yangtz River/Xiang River	AY245036
Opsariichthys acutipinnis	OEZiJ1	China	Hunan	Yangtz River/Zi River	KR698594
Opsariichthys acutipinnis	OEZiJ2	China	Hunan	Yangtz River/Zi River	KR698595
Opsariichthys acutipinnis	OEZiJ3	China	Hunan	Yangtz River/Zi River	KR698596
Opsariichthys acutipinnis	OEZiJ5	China	Hunan	Yangtz River/Zi River	KR698597
Opsariichthys acutipinnis	OEZiJ6	China	Hunan	Yangtz River/Zi River	KR698598
Opsariichthys acutipinnis	OEZiJ14	China	Hunan	Yangtz River/Zi River	KR698599
Opsariichthys acutipinnis	OEZiJ17	China	Hunan	Yangtz River/Zi River	KR698600
Opsariichthys acutipinnis	OEZiJ19	China	Hunan	Yangtz River/Zi River	KR698601
Opsariichthys acutipinnis	OEZiJ20	China	Hunan	Yangtz River/Zi River	KR698602
Opsariichthys acutipinnis	ZPZI29_1	China	Hunan	Yangtz River/Zi River	AY245037
Opsariichthys acutipinnis	ZPZI29_2	China	Hunan	Yangtz River/Zi River	AY245038
Opsariichthys acutipinnis	ZPZI29_3	China	Hunan	Yangtz River/Zi River	AY245039
Opsariichthys acutipinnis	ZPZI31_1	China	Hunan	Yangtz River/Zi River	AY245040
Opsariichthys acutipinnis	ZPZI31_2	China	Hunan	Yangtz River/Zi River	AY245041
Opsariichthys acutipinnis	ZPZI31_3	China	Hunan	Yangtz River/Zi River	AY245042
Opsariichthys acutipinnis	ZPZI31_4	China	Hunan	Yangtz River/Zi River	AY245043
Opsariichthys acutipinnis	ZPZI31_5	China	Hunan	Yangtz River/Zi River	AY245044
Opsariichthys acutipinnis	ZPZI31_6	China	Hunan	Yangtz River/Zi River	AY245045
Opsariichthys acutipinnis	ZPZI31_7	China	Hunan	Yangtz River/Zi River	AY245046
Opsariichthys acutipinnis	ZPZI31_8	China	Hunan	Yangtz River/Zi River	AY245047
Opsariichthys acutipinnis	ZPZI31_9	China	Hunan	Yangtz River/Zi River	AY245048
Opsariichthys acutipinnis	ZPZI32_1	China	Hunan	Yangtz River/Zi River	AY245049
Opsariichthys acutipinnis	ZPZI32_2	China	Hunan	Yangtz River/Zi River	AY245050
Opsariichthys acutipinnis	ZPZI32_3	China	Hunan	Yangtz River/Zi River	AY245051
Opsariichthys acutipinnis	ZPZI32_4	China	Hunan	Yangtz River/Zi River	AY245052
Opsariichthys acutipinnis	ZPZI32_5	China	Hunan	Yangtz River/Zi River	AY245053
Opsariichthys acutipinnis	ZPZI32_6	China	Hunan	Yangtz River/Zi River	AY245054
Opsariichthys acutipinnis	ZPZI32_7	China	Hunan	Yangtz River/Zi River	AY245055
Opsariichthys acutipinnis	ZPZI32_8	China	Hunan	Yangtz River/Zi River	AY245056
Opsariichthys acutipinnis	ZPYA_Zi1	China	Hunan	Yangtz River/Zi River	KP101009
Opsariichthys acutipinnis	ZPYA_Zi2	China	Hunan	Yangtz River/Zi River	KP101010
Opsariichthys acutipinnis	ZPYA_Zi3	China	Hunan	Yangtz River/Zi River	KP101011
Opsariichthys acutipinnis	ZPYA_Zi4	China	Hunan	Yangtz River/Zi River	KP101012
Opsariichthys acutipinnis	ZPYA_Zi8	China	Hunan	Yangtz River/Zi River	KP101013
Opsariichthys acutipinnis	ZA_FH1	China	Jiangxi	Yangtze River/Fu River	MH350631	P7
Opsariichthys acutipinnis	F2	China	Jiangxi	Yangtze River/Fu River	MH350632	P7
Opsariichthys acutipinnis	F6	China	Jiangxi	Yangtze River/Fu River	MH350633	P7
Opsariichthys acutipinnis	F1	China	Jiangxi	Yangtze River/Fu River	MH350634	P7
Opsariichthys acutipinnis	F3	China	Jiangxi	Yangtze River/Fu River	MH350635	P7
Opsariichthys acutipinnis	F5	China	Jiangxi	Yangtze River/Fu River	MH350636	P7
Opsariichthys acutipinnis	F7	China	Jiangxi	Yangtze River/Fu River	MH350637	P7
Opsariichthys acutipinnis	F8	China	Jiangxi	Yangtze River/Fu River	MH350638	P7
Opsariichthys acutipinnis	F9	China	Jiangxi	Yangtze River/Fu River	MH350639	P7
Opsariichthys acutipinnis	ZP_ZJ1_1	China	Guzhu,Guangdong	Pearl River/Dong River	MH350640	P19
Opsariichthys acutipinnis	ZP_ZJ1_2	China	Guzhu,Guangdong	Pearl River/Dong River	MH350641	P19
Opsariichthys acutipinnis	ZP_ZJ1_3	China	Guzhu,Guangdong	Pearl River/Dong River	MH350642	P19
Opsariichthys acutipinnis	ZP_ZJ1_4	China	Guzhu,Guangdong	Pearl River/Dong River	MH350643	P19
Opsariichthys acutipinnis	ZP_ZJ1_5	China	Guzhu,Guangdong	Pearl River/Dong River	MH350644	P19
Opsariichthys acutipinnis	ZP_ZJ1_6	China	Guzhu,Guangdong	Pearl River/Dong River	MH350645	P19
Opsariichthys acutipinnis	ZP_ZJ1_7	China	Guzhu,Guangdong	Pearl River/Dong River	MH350646	P19
Opsariichthys acutipinnis	ZP_ZJ1_8	China	Guzhu,Guangdong	Pearl River/Bei River	MH350647	P20
Opsariichthys acutipinnis	ZP_ZJ2_1	China	Ruyuan,Guangdong	Pearl River/Dong River	MH350648	P19
Opsariichthys acutipinnis	ZP_ZJ2_2	China	Ruyuan,Guangdong	Pearl River/Dong River	MH350649	P19
Opsariichthys acutipinnis	ZP_ZJ2_3	China	Ruyuan,Guangdong	Pearl River/Dong River	MH350650	P19
Opsariichthys acutipinnis	ZP_ZJ2_4	China	Ruyuan,Guangdong	Pearl River/Dong River	MH350651	P19
Opsariichthys acutipinnis	ZP_ZJ2_5	China	Ruyuan,Guangdong	Pearl River/Dong River	MH350652	P19
Opsariichthys acutipinnis	ZP_ZJ2_6	China	Ruyuan,Guangdong	Pearl River/Dong River	MH350653	P19
Opsariichthys acutipinnis	ZP_ZJ2_7	China	Ruyuan,Guangdong	Pearl River/Dong River	MH350654	P19
Opsariichthys acutipinnis	ZP_ZJ2_8	China	Ruyuan,Guangdong	Pearl River/Dong River	MH350655	P19
Opsariichthys acutipinnis	ZP_ZJ2_9	China	Ruyuan,Guangdong	Pearl River/Dong River	MH350656	P19
Opsariichthys acutipinnis	ZP_ZJ2_10	China	Ruyuan,Guangdong	Pearl River/Dong River	MH350657	P19
Opsariichthys acutipinnis	ZP_ZJ3_1	China	Guilin,Guangxi	Pearl River/Xi River	MH350658	P21
Opsariichthys acutipinnis	ZP_ZJ3_2	China	Guilin,Guangxi	Pearl River/Xi River	MH350659	P21
Opsariichthys acutipinnis	ZP_ZJ3_3	China	Guilin,Guangxi	Pearl River/Xi River	MH350660	P21
Opsariichthys acutipinnis	ZP_ZJ3_4	China	Guilin,Guangxi	Pearl River/Xi River	MH350661	P21
Opsariichthys acutipinnis	ZP_ZJ3_5	China	Guilin,Guangxi	Pearl River/Xi River	MH350662	P21
Opsariichthys acutipinnis	ZP_ZJ3_6	China	Guilin,Guangxi	Pearl River/Xi River	MH350663	P21
Opsariichthys acutipinnis	ZP_ZJ3_7	China	Guilin,Guangxi	Pearl River/Xi River	MH350664	P21
Opsariichthys acutipinnis	ZP_ZJ3_8	China	Guilin,Guangxi	Pearl River/Xi River	MH350665	P21
Opsariichthys acutipinnis	ZP_ZJ3_9	China	Guilin,Guangxi	Pearl River/Xi River	MH350666	P21
Opsariichthys acutipinnis	ZP_ZJ3_10	China	Guilin,Guangxi	Pearl River/Xi River	MH350667	P21
Opsariichthys acutipinnis	ZPZE3	China	Taiwan	Toouchien River	AY958192
Opsariichthys acutipinnis	OAHKO1	China	Hongkong	Unknown	KJ940954
Opsariichthys acutipinnis	OAHKO2	China	Hongkong	Unknown	KJ940955
Opsariichthys acutipinnis	ZPXiuning5	China	Huangshan,Anhui	Yangtz River	KM491734
Opsariichthys acutipinnis	ZPXiuning4	China	Huangshan,Anhui	Yangtz River	KM491735
Opsariichthys acutipinnis	ZPPE_Li1	China	Guilin,Guangxi	Pearl River/Li River	KP101014
Opsariichthys acutipinnis	ZPPE_Li2	China	Guilin,Guangxi	Pearl River/Li River	KP101015
Opsariichthys acutipinnis	ZPPE_Li3	China	Guilin,Guangxi	Pearl River/Li River	KP101016
Opsariichthys acutipinnis	ZPPE_Li4	China	Guilin,Guangxi	Pearl River/Li River	KP101017
Opsariichthys acutipinnis	ZPPE_Liu1	China	Liuzhou,Guangxi	Pearl River/Liu River	KP101018
Opsariichthys acutipinnis	ZPPE_Liu2	China	Liuzhou,Guangxi	Pearl River/Liu River	KP101019
Opsariichthys acutipinnis	ZPPE_Liu3	China	Liuzhou,Guangxi	Pearl River/Liu River	KP101020
Opsariichthys acutipinnis	ZPPE_Liu4	China	Liuzhou,Guangxi	Pearl River/Liu River	KP101021
Opsariichthys acutipinnis	ZPPE_Liu5	China	Liuzhou,Guangxi	Pearl River/Liu River	KP101022
Opsariichthys acutipinnis	ZPPE_Liu6	China	Liuzhou,Guangxi	Pearl River/Liu River	KP101023
Opsariichthys acutipinnis	ZPPE_Bei1	China	Yangshuo,Guangxi	Pearl River/Beiliu River	KP101030
Opsariichthys acutipinnis	ZPPE_Bei2	China	Yangshuo,Guangxi	Pearl River/Beiliu River	KP101031
Opsariichthys acutipinnis	ZPPE_Bei3	China	Yangshuo,Guangxi	Pearl River/Beiliu River	KP101032
Opsariichthys acutipinnis	ZPPE_Bei4	China	Yangshuo,Guangxi	Pearl River/Beiliu River	KP101033
Opsariichthys acutipinnis	ZPPE_Bei5	China	Yangshuo,Guangxi	Pearl River/Beiliu River	KP101034
Opsariichthys acutipinnis	ZPPE_Bei6	China	Yangshuo,Guangxi	Pearl River/Beiliu River	KP101035
Opsariichthys acutipinnis	ZPPE_Bei7	China	Yangshuo,Guangxi	Pearl River/Beiliu River	KP101036
Opsariichthys acutipinnis	ZPPE_Giu1	China	Hezhou,Guangxi	Pearl River/Gui River	KP101037
Opsariichthys acutipinnis	ZPPE_Giu2	China	Hezhou,Guangxi	Pearl River/Gui River	KP101038
Opsariichthys acutipinnis	ZPPE_Giu3	China	Hezhou,Guangxi	Pearl River/Gui River	KP101039
Opsariichthys acutipinnis	ZPPE_Giu4	China	Hezhou,Guangxi	Pearl River/Gui River	KP101040
Opsariichthys acutipinnis	ZPPE_Giu5	China	Hezhou,Guangxi	Pearl River/Gui River	KP101041
Opsariichthys acutipinnis	ZPPE_Giu6	China	Hezhou,Guangxi	Pearl River/Gui River	KP101042
Opsariichthys acutipinnis	ZPPE_Fu1	China	Fuchuan,Guangxi	Pearl River/Fuchuan River	KP101043
Opsariichthys acutipinnis	ZPPE_Fu2	China	Fuchuan,Guangxi	Pearl River/Fuchuan River	KP101044
Opsariichthys acutipinnis	ZPPE_Fu3	China	Fuchuan,Guangxi	Pearl River/Fuchuan River	KP101045
Opsariichthys acutipinnis	ZPPE_Fu4	China	Fuchuan,Guangxi	Pearl River/Fuchuan River	KP101046
Opsariichthys acutipinnis	ZPPE_Fu5	China	Fuchuan,Guangxi	Pearl River/Fuchuan River	KP101047
Opsariichthys acutipinnis	ZPPE_Fu6	China	Fuchuan,Guangxi	Pearl River/Fuchuan River	KP101048
Opsariichthys acutipinnis	ZPPE_Fu7	China	Fuchuan,Guangxi	Pearl River/Fuchuan River	KP101049
Opsariichthys acutipinnis	ZPPE_Fu8	China	Fuchuan,Guangxi	Pearl River/Fuchuan River	KP101050
Opsariichthys acutipinnis	ZPPE_Fu9	China	Fuchuan,Guangxi	Pearl River/Fuchuan River	KP101051
Opsariichthys acutipinnis	ZPPE_Fu10	China	Fuchuan,Guangxi	Pearl River/Fuchuan River	KP101052
Opsariichthys acutipinnis	ZPPE_Fu11	China	Fuchuan,Guangxi	Pearl River/Fuchuan River	KP101053
Opsariichthys acutipinnis	ZPPE_Fu12	China	Fuchuan,Guangxi	Pearl River/Fuchuan River	KP101054
Opsariichthys SP.A	ZPTaiping2	China	Huangshan,Anhui	Yangtz River/Taiping Lake	KM491721
Opsariichthys SP.A	ZPTaiping3	China	Huangshan,Anhui	Yangtz River/Taiping Lake	KM491722
Opsariichthys SP.A	ZPTaiping1	China	Huangshan,Anhui	Yangtz River/Taiping Lake	KM491720
Opsariichthys SP.B	OEMinJ1	China	Fujian	Wuyi River	KR698572
Opsariichthys SP.B	OEMinJ2	China	Fujian	Wuyi River	KR698573
Opsariichthys SP.C	OEXiangJ5	China	Hunan	Yangtze River/Xiang River	KR698575
Opsariichthys SP.C	OEXiangJ6	China	Hunan	Yangtze River/Xiang River	KR698576
Opsariichthys SP.C	OEXiangJ7	China	Hunan	Yangtze River/Xiang River	KR698577
Opsariichthys SP.C	ZPXIA37_5	China	Hunan	Yangtze River/Xiang River	AY245026
Opsariichthys SP.C	ZPXIA37_6	China	Hunan	Yangtze River/Xiang River	AY245027
Opsariichthys SP.C	ZPXIA37_7	China	Hunan	Yangtze River/Xiang River	AY245028
Opsariichthys SP.C	OEYuanJ1	China	Hunan	Yangtze River/Yuan River	KR698590
Opsariichthys SP.C	OEYuanJ2	China	Hunan	Yangtze River/Yuan River	KR698591
Opsariichthys SP.C	OEYuanJ3	China	Hunan	Yangtze River/Yuan River	KR698592
Opsariichthys SP.C	OEYuanJ5	China	Hunan	Yangtze River/Yuan River	KR698593
Opsariichthys SP.C	ZPYU25_1	China	Hunan	Yangtze River/Yuan River	AY245057
Opsariichthys SP.C	ZPYU25_2	China	Hunan	Yangtze River/Yuan River	AY245058
Opsariichthys SP.C	ZPYU25_3	China	Hunan	Yangtze River/Yuan River	AY245059
Opsariichthys SP.C	ZPYU25_4	China	Hunan	Yangtze River/Yuan River	AY245060
Opsariichthys SP.C	ZPYU25_5	China	Hunan	Yangtze River/Yuan River	AY245061
Opsariichthys SP.D	ZA_FH2	China	Jiangxi	Yangtze River/Fu River	MH350668	P7
Opsariichthys SP.E	OELI1	China	Hunan	Yangtze River/Lishui River	KR698563
Opsariichthys SP.E	OELI2	China	Hunan	Yangtze River/Lishui River	KR698564
Opsariichthys SP.E	OELI3	China	Hunan	Yangtze River/Lishui River	KR698565
Opsariichthys SP.E	OELI5	China	Hunan	Yangtze River/Lishui River	KR698566
Opsariichthys SP.E	ZPLI20_1	China	Hunan	Yangtze River/Lishui River	AY245062
Opsariichthys SP.E	ZPLI20_2	China	Hunan	Yangtze River/Lishui River	AY245063
Opsariichthys SP.E	ZPLI20_3	China	Hunan	Yangtze River/Lishui River	AY245064
Opsariichthys SP.E	ZPLI20_4	China	Hunan	Yangtze River/Lishui River	AY245065
Opsariichthys SP.E	ZPLI20_5	China	Hunan	Yangtze River/Lishui River	AY245066
Opsariichthys macrolepis	ZP_ZX1	China	Zhongxian,Chongqing	Yangtze River	MH350669	P3
Opsariichthys macrolepis	ZP_ZX2	China	Zhongxian,Chongqing	Yangtze River	MH350670	P3
Opsariichthys macrolepis	ZP_ZX3	China	Zhongxian,Chongqing	Yangtze River	MH350671	P3
Opsariichthys macrolepis	ZP_ZX4	China	Zhongxian,Chongqing	Yangtze River	MH350672	P3
Opsariichthys macrolepis	ZP_ZX5	China	Zhongxian,Chongqing	Yangtze River	MH350673	P3
Opsariichthys macrolepis	ZP_ZX6	China	Zhongxian,Chongqing	Yangtze River	MH350674	P3
Opsariichthys macrolepis	ZP_ZX7	China	Zhongxian,Chongqing	Yangtze River	MH350675	P3
Opsariichthys macrolepis	ZP_ZX9	China	Zhongxian,Chongqing	Yangtze River	MH350676	P3
Opsariichthys macrolepis	ZP_ZX10	China	Zhongxian,Chongqing	Yangtze River	MH350677	P3
Opsariichthys macrolepis	ZP_ZX11	China	Zhongxian,Chongqing	Yangtze River	MH350678	P3
Opsariichthys macrolepis	ZP_ZX12	China	Zhongxian,Chongqing	Yangtze River	MH350679	P3
Opsariichthys macrolepis	ZP_CJU1_1	China	Yibin,Sichuan	Yangtze River	MH350680	P1
Opsariichthys macrolepis	ZP_CJU1_2	China	Yibin,Sichuan	Yangtze River	MH350681	P1
Opsariichthys macrolepis	ZP_CJU1_3	China	Yibin,Sichuan	Yangtze River	MH350682	P1
Opsariichthys macrolepis	ZP_CJU1_4	China	Yibin,Sichuan	Yangtze River	MH350683	P1
Opsariichthys macrolepis	ZP_CJU1_5	China	Yibin,Sichuan	Yangtze River	MH350684	P1
Opsariichthys macrolepis	ZP_CJU1_6	China	Yibin,Sichuan	Yangtze River	MH350685	P1
Opsariichthys macrolepis	ZP_CJU1_7	China	Yibin,Sichuan	Yangtze River	MH350686	P1
Opsariichthys macrolepis	ZP_CJU1_8	China	Yibin,Sichuan	Yangtze River	MH350687	P1
Opsariichthys macrolepis	ZP_CJU1_9	China	Yibin,Sichuan	Yangtze River	MH350688	P1
Opsariichthys macrolepis	ZP_CJU1_10	China	Yibin,Sichuan	Yangtze River	MH350689	P1
Opsariichthys macrolepis	ZP_CJU1_11	China	Yibin,Sichuan	Yangtze River	MH350690	P1
Opsariichthys macrolepis	ZP_CJU1_12	China	Yibin,Sichuan	Yangtze River	MH350691	P1
Opsariichthys macrolepis	ZP_CJU1_13	China	Yibin,Sichuan	Yangtze River	MH350692	P1
Opsariichthys macrolepis	ZP_CJU1_14	China	Yibin,Sichuan	Yangtze River	MH350693	P1
Opsariichthys macrolepis	ZP_CJU1_15	China	Yibin,Sichuan	Yangtze River	MH350694	P1
Opsariichthys macrolepis	ZP_CJU1_16	China	Yibin,Sichuan	Yangtze River	MH350695	P1
Opsariichthys macrolepis	ZP_CJU1_17	China	Yibin,Sichuan	Yangtze River	MH350696	P1
Opsariichthys macrolepis	ZP_CJU1_18	China	Yibin,Sichuan	Yangtze River	MH350697	P1
Opsariichthys macrolepis	ZP_CJU1_19	China	Yibin,Sichuan	Yangtze River	MH350698	P1
Opsariichthys macrolepis	ZP_CJU1_20	China	Yibin,Sichuan	Yangtze River	MH350699	P1
Opsariichthys macrolepis	ZP_CJU1_21	China	Yibin,Sichuan	Yangtze River	MH350700	P1
Opsariichthys macrolepis	ZP_CJU1_23	China	Yibin,Sichuan	Yangtze River	MH350701	P1
Opsariichthys macrolepis	ZP_CJU2_1	China	Hejiang,Sichuan	Yangtze River	MH350702	P2
Opsariichthys macrolepis	ZP_CJU2_2	China	Hejiang,Sichuan	Yangtze River	MH350703	P2
Opsariichthys macrolepis	ZP_CJU2_3	China	Hejiang,Sichuan	Yangtze River	MH350704	P2
Opsariichthys macrolepis	ZP_CJU2_4	China	Hejiang,Sichuan	Yangtze River	MH350705	P2
Opsariichthys macrolepis	ZP_CJU2_5	China	Hejiang,Sichuan	Yangtze River	MH350706	P2
Opsariichthys macrolepis	ZP_CJU4_1	China	Zunyi,Guizhou	Yangtze River/Chishui River	MH350707	P4
Opsariichthys macrolepis	ZP_CJU4_2	China	Zunyi,Guizhou	Yangtze River/Chishui River	MH350708	P4
Opsariichthys macrolepis	ZP_CJU4_3	China	Zunyi,Guizhou	Yangtze River/Chishui River	MH350709	P4
Opsariichthys macrolepis	ZP_CJU4_4	China	Zunyi,Guizhou	Yangtze River/Chishui River	MH350710	P4
Opsariichthys macrolepis	ZP_CJU4_5	China	Zunyi,Guizhou	Yangtze River/Chishui River	MH350711	P4
Opsariichthys macrolepis	ZP_CJU4_6	China	Zunyi,Guizhou	Yangtze River/Chishui River	MH350712	P4
Opsariichthys macrolepis	ZP_CJU4_7	China	Zunyi,Guizhou	Yangtze River/Chishui River	MH350713	P4
Opsariichthys macrolepis	ZP_CJU4_8	China	Zunyi,Guizhou	Yangtze River/Chishui River	MH350714	P4
Opsariichthys macrolepis	ZP_CJU4_9	China	Zunyi,Guizhou	Yangtze River/Chishui River	MH350715	P4
Opsariichthys macrolepis	ZP_CJU4_10	China	Zunyi,Guizhou	Yangtze River/Chishui River	MH350716	P4
Opsariichthys macrolepis	ZP_CJU4_11	China	Zunyi,Guizhou	Yangtze River/Chishui River	MH350717	P4
Opsariichthys macrolepis	ZP_CJU4_12	China	Zunyi,Guizhou	Yangtze River/Chishui River	MH350718	P4
Opsariichthys macrolepis	ZP_CJU4_13	China	Zunyi,Guizhou	Yangtze River/Chishui River	MH350719	P4
Opsariichthys macrolepis	ZP_CJU4_14	China	Zunyi,Guizhou	Yangtze River/Chishui River	MH350720	P4
Opsariichthys macrolepis	ZP_CJU4_15	China	Zunyi,Guizhou	Yangtze River/Chishui River	MH350721	P4
Opsariichthys macrolepis	ZP_CJU4_16	China	Zunyi,Guizhou	Yangtze River/Chishui River	MH350722	P4
Opsariichthys macrolepis	ZP_CJU4_17	China	Zunyi,Guizhou	Yangtze River/Chishui River	MH350723	P4
Opsariichthys macrolepis	ZP_CJU4_18	China	Zunyi,Guizhou	Yangtze River/Chishui River	MH350724	P4
Opsariichthys macrolepis	ZP_CJU4_19	China	Zunyi,Guizhou	Yangtze River/Chishui River	MH350725	P4
Opsariichthys macrolepis	ZP_CJU4_20	China	Zunyi,Guizhou	Yangtze River/Chishui River	MH350726	P4
Opsariichthys macrolepis	ZP_CJU4_21	China	Zunyi,Guizhou	Yangtze River/Chishui River	MH350727	P4
Opsariichthys macrolepis	ZP_CJU4_22	China	Zunyi,Guizhou	Yangtze River/Chishui River	MH350728	P4
Opsariichthys macrolepis	ZP_CJU4_23	China	Zunyi,Guizhou	Yangtze River/Chishui River	MH350729	P4
Opsariichthys macrolepis	ZP_CJU4_24	China	Zunyi,Guizhou	Yangtze River/Chishui River	MH350730	P4
Opsariichthys macrolepis	ZP_CJU4_25	China	Zunyi,Guizhou	Yangtze River/Chishui River	MH350731	P4
Opsariichthys macrolepis	ZP_CJU4_26	China	Zunyi,Guizhou	Yangtze River/Chishui River	MH350732	P4
Opsariichthys macrolepis	ZP_CJU4_27	China	Zunyi,Guizhou	Yangtze River/Chishui River	MH350733	P4
Opsariichthys macrolepis	ZP_CJU4_28	China	Zunyi,Guizhou	Yangtze River/Chishui River	MH350734	P4
Opsariichthys macrolepis	ZP_CJU4_29	China	Zunyi,Guizhou	Yangtze River/Chishui River	MH350735	P4
Opsariichthys macrolepis	ZP_CJU4_30	China	Zunyi,Guizhou	Yangtze River/Chishui River	MH350736	P4
Opsariichthys macrolepis	ZP_CJU5_1	China	Zunyi,Guizhou	Yangtze River/Xishui River	MH350737	P5
Opsariichthys macrolepis	ZP_CJU5_2	China	Zunyi,Guizhou	Yangtze River/Xishui River	MH350738	P5
Opsariichthys macrolepis	ZP_CJU5_3	China	Zunyi,Guizhou	Yangtze River/Xishui River	MH350739	P5
Opsariichthys macrolepis	ZP_CJU5_4	China	Zunyi,Guizhou	Yangtze River/Xishui River	MH350740	P5
Opsariichthys macrolepis	ZP_CJU5_5	China	Zunyi,Guizhou	Yangtze River/Xishui River	MH350741	P5
Opsariichthys macrolepis	ZP_CJU5_6	China	Zunyi,Guizhou	Yangtze River/Xishui River	MH350742	P5
Opsariichthys macrolepis	ZP_CJU5_7	China	Zunyi,Guizhou	Yangtze River/Xishui River	MH350743	P5
Opsariichthys macrolepis	ZP_CJU5_8	China	Zunyi,Guizhou	Yangtze River/Xishui River	MH350744	P5
Opsariichthys macrolepis	ZP_CJU5_9	China	Zunyi,Guizhou	Yangtze River/Xishui River	MH350745	P5
Opsariichthys macrolepis	ZP_CJU5_10	China	Zunyi,Guizhou	Yangtze River/Xishui River	MH350746	P5
Opsariichthys macrolepis	ZP_CJU5_11	China	Zunyi,Guizhou	Yangtze River/Xishui River	MH350747	P5
Opsariichthys macrolepis	ZP_CJU5_12	China	Zunyi,Guizhou	Yangtze River/Xishui River	MH350748	P5
Opsariichthys macrolepis	ZP_CJU5_13	China	Zunyi,Guizhou	Yangtze River/Xishui River	MH350749	P5
Opsariichthys macrolepis	ZP_CJU5_14	China	Zunyi,Guizhou	Yangtze River/Xishui River	MH350750	P5
Opsariichthys macrolepis	ZP_CJU5_15	China	Zunyi,Guizhou	Yangtze River/Xishui River	MH350751	P5
Opsariichthys macrolepis	ZP_CJU5_16	China	Zunyi,Guizhou	Yangtze River/Xishui River	MH350752	P5
Opsariichthys macrolepis	ZP_CJU5_17	China	Zunyi,Guizhou	Yangtze River/Xishui River	MH350753	P5
Opsariichthys macrolepis	ZP_CJU5_18	China	Zunyi,Guizhou	Yangtze River/Xishui River	MH350754	P5
Opsariichthys macrolepis	ZP_CJU5_19	China	Zunyi,Guizhou	Yangtze River/Xishui River	MH350755	P5
Opsariichthys macrolepis	ZP_CJU5_20	China	Zunyi,Guizhou	Yangtze River/Xishui River	MH350756	P5
Opsariichthys macrolepis	ZP_CJU5_21	China	Zunyi,Guizhou	Yangtze River/Xishui River	MH350757	P5
Opsariichthys macrolepis	ZP_CJU5_22	China	Zunyi,Guizhou	Yangtze River/Xishui River	MH350758	P5
Opsariichthys macrolepis	ZP_CJU5_23	China	Zunyi,Guizhou	Yangtze River/Xishui River	MH350759	P5
Opsariichthys macrolepis	ZP_CJU5_24	China	Zunyi,Guizhou	Yangtze River/Xishui River	MH350760	P5
Opsariichthys macrolepis	ZP_CJU5_25	China	Zunyi,Guizhou	Yangtze River/Xishui River	MH350761	P5
Opsariichthys macrolepis	ZP_CJU5_26	China	Zunyi,Guizhou	Yangtze River/Xishui River	MH350762	P5
Opsariichthys macrolepis	ZP_CJU5_27	China	Zunyi,Guizhou	Yangtze River/Xishui River	MH350763	P5
Opsariichthys macrolepis	ZP_CJU5_28	China	Zunyi,Guizhou	Yangtze River/Xishui River	MH350764	P5
Opsariichthys macrolepis	ZP_CJU5_29	China	Zunyi,Guizhou	Yangtze River/Xishui River	MH350765	P5
Opsariichthys macrolepis	ZP_CJU5_30	China	Zunyi,Guizhou	Yangtze River/Xishui River	MH350766	P5
Opsariichthys macrolepis	ZP_CJU5_31	China	Zunyi,Guizhou	Yangtze River/Xishui River	MH350767	P5
Opsariichthys macrolepis	ZP_CJU5_32	China	Zunyi,Guizhou	Yangtze River/Xishui River	MH350768	P5
Opsariichthys macrolepis	ZP_CJU6_1	China	Zunyi,Guizhou	Yangtze River/Qi River	MH350769	P6
Opsariichthys macrolepis	ZP_CJU6_2	China	Zunyi,Guizhou	Yangtze River/Qi River	MH350770	P6
Opsariichthys macrolepis	ZP_CJU6_3	China	Zunyi,Guizhou	Yangtze River/Qi River	MH350771	P6
Opsariichthys macrolepis	ZP_CJU6_4	China	Zunyi,Guizhou	Yangtze River/Qi River	MH350772	P6
Opsariichthys macrolepis	ZP_CJU6_5	China	Zunyi,Guizhou	Yangtze River/Qi River	MH350773	P6
Opsariichthys macrolepis	ZP_CJU6_6	China	Zunyi,Guizhou	Yangtze River/Qi River	MH350774	P6
Opsariichthys macrolepis	ZP_CJU6_7	China	Zunyi,Guizhou	Yangtze River/Qi River	MH350775	P6
Opsariichthys macrolepis	ZP_CJU6_8	China	Zunyi,Guizhou	Yangtze River/Qi River	MH350776	P6
Opsariichthys macrolepis	ZP_CJU6_9	China	Zunyi,Guizhou	Yangtze River/Qi River	MH350777	P6
Opsariichthys macrolepis	ZP_CJU6_10	China	Zunyi,Guizhou	Yangtze River/Qi River	MH350778	P6
Opsariichthys macrolepis	ZP_CJU6_11	China	Zunyi,Guizhou	Yangtze River/Qi River	MH350779	P6
Opsariichthys macrolepis	ZP_CJU6_12	China	Zunyi,Guizhou	Yangtze River/Qi River	MH350780	P6
Opsariichthys macrolepis	ZP_CJU6_13	China	Zunyi,Guizhou	Yangtze River/Qi River	MH350781	P6
Opsariichthys macrolepis	ZP_CJU6_14	China	Zunyi,Guizhou	Yangtze River/Qi River	MH350782	P6
Opsariichthys macrolepis	ZPSIC53_1	China	Zunyi,Guizhou	Yangtze River/Chishui River	AY245067
Opsariichthys macrolepis	ZPSIC53_2	China	Zunyi,Guizhou	Yangtze River/Chishui River	AY245068
Opsariichthys macrolepis	ZPSIC53_3	China	Zunyi,Guizhou	Yangtze River/Chishui River	AY245069
Opsariichthys macrolepis	ZPSIC53_4	China	Zunyi,Guizhou	Yangtze River/Chishui River	AY245070
Opsariichthys macrolepis	ZPSIC53_5	China	Zunyi,Guizhou	Yangtze River/Chishui River	AY245071
Opsariichthys macrolepis	ZPSIC53_6	China	Zunyi,Guizhou	Yangtze River/Chishui River	AY245072
Opsariichthys macrolepis	ZPSIC53_7	China	Zunyi,Guizhou	Yangtze River/Chishui River	AY245073
Opsariichthys macrolepis	ZPSIC54_1	China	Luzhou,Sichuan	Yangtze River/Yongning River	AY245074
Opsariichthys macrolepis	ZPSIC54_2	China	Luzhou,Sichuan	Yangtze River/Yongning River	AY245075
Opsariichthys macrolepis	ZPSIC54_3	China	Luzhou,Sichuan	Yangtze River/Yongning River	AY245076
Opsariichthys macrolepis	ZPSIC54_4	China	Luzhou,Sichuan	Yangtze River/Yongning River	AY245077
Opsariichthys macrolepis	ZPSIC54_5	China	Luzhou,Sichuan	Yangtze River/Yongning River	AY245078
Opsariichthys macrolepis	ZPSIC54_6	China	Luzhou,Sichuan	Yangtze River/Yongning River	AY245079
Opsariichthys macrolepis	ZPSIC54_7	China	Luzhou,Sichuan	Yangtze River/Yongning River	AY245080
Opsariichthys macrolepis	ZPSIC54_8	China	Luzhou,Sichuan	Yangtze River/Yongning River	AY245081
Opsariichthys macrolepis	ZPSIC54_9	China	Luzhou,Sichuan	Yangtze River/Yongning River	AY245082
Opsariichthys macrolepis	ZPSIC54_10	China	Luzhou,Sichuan	Yangtze River/Yongning River	AY245083
Opsariichthys macrolepis	ZPSIC54_11	China	Luzhou,Sichuan	Yangtze River/Yongning River	AY245084
Opsariichthys macrolepis	ZPSIC54_12	China	Luzhou,Sichuan	Yangtze River/Yongning River	AY245085
Opsariichthys macrolepis	OEYongN1	China	Luzhou,Sichuan	Yangtze River/Yongning River	KR698585
Opsariichthys macrolepis	OEYongN5	China	Luzhou,Sichuan	Yangtze River/Yongning River	KR698586
Opsariichthys macrolepis	OEYongN9	China	Luzhou,Sichuan	Yangtze River/Yongning River	KR698587
Opsariichthys macrolepis	OEYongN10	China	Luzhou,Sichuan	Yangtze River/Yongning River	KR698588
Opsariichthys macrolepis	OEYongN18	China	Luzhou,Sichuan	Yangtze River/Yongning River	KR698589
Opsariichthys chengtui	O.chengtui	China	Chengdu,Sichuan	Yangtze River	KT725244
Opsariichthys duchuunguyeni	ZPPE_You1	China	Baise, Guangxi	Pearl River/You River	KP101024
Opsariichthys duchuunguyeni	ZPPE_You2	China	Baise, Guangxi	Pearl River/You River	KP101025
Opsariichthys duchuunguyeni	ZPPE_You3	China	Baise, Guangxi	Pearl River/You River	KP101026
Opsariichthys duchuunguyeni	ZPPE_You4	China	Baise, Guangxi	Pearl River/You River	KP101027
Opsariichthys duchuunguyeni	ZPPE_You5	China	Baise, Guangxi	Pearl River/You River	KP101028
Opsariichthys duchuunguyeni	ZPPE_You6	China	Baise, Guangxi	Pearl River/You River	KP101029
Opsariichthys duchuunguyeni	ODCBA1	Viet Nam	Ngu Lao	Bang Giang River	KJ940956
Opsariichthys duchuunguyeni	ODNRI1	Viet Nam	Yen Lac	Ky Cung River	KJ940957
Opsariichthys pachycephalus	OPTaiW1	China	Taiwan	Unknown	KR698649
Opsariichthys pachycephalus	OPTaiW2	China	Taiwan	Unknown	KR698650
Opsariichthys pachycephalus	Z.pachycephalus2	China	Taiwan	Unknown	HM224314
Opsariichthys pachycephalus	Z.pachycephalus5	China	Taiwan	Unknown	AY958190
Opsariichthys kaopingensis	Z.pachycephalus1	China	Taiwan	Unknown	HQ443701
Opsariichthys kaopingensis	Z.pachycephalus4	China	Taiwan	Unknown	AY958189
Opsariichthys kaopingensis	OKTaiW1	China	Taiwan	Unknown	KR698651
Opsariichthys minutus	OMhap01	China	Guangxi	Pearl River	KR698540
Opsariichthys minutus	OMhap02	China	Guangxi	Pearl River	KR698541
Opsariichthys minutus	OMhap03	China	Guangxi	Pearl River	KR698542
Opsariichthys minutus	OMhap04	China	Guangxi	Pearl River	KR698543
Opsariichthys minutus	OMhap05	China	Guangxi	Pearl River	KR698544
Opsariichthys minutus	OMhap06	China	Guangxi	Pearl River	KR698545
Opsariichthys minutus	OMhap07	China	Guangxi	Pearl River	KR698546
Opsariichthys minutus	OMhap08	China	Guangxi	Pearl River	KR698547
Opsariichthys minutus	OMhap09	China	Guangxi	Pearl River	KR698548
Opsariichthys minutus	OMhap10	China	Guangxi	Pearl River	KR698549
Opsariichthys minutus	OMhap11	China	Guangxi	Pearl River	KR698550
Opsariichthys minutus	OMhap12	China	Guangxi	Pearl River	KR698551
Opsariichthys minutus	OMhap13	China	Guangxi	Pearl River	KR698552
Opsariichthys minutus	OMhap14	China	Guangxi	Pearl River	KR698553
Opsariichthys minutus	OMhap15	China	Guangxi	Pearl River	KR698554
Opsariichthys minutus	OMhap16	China	Guangxi	Pearl River	KR698555
Opsariichthys minutus	OMhap17	China	Guangxi	Pearl River	KR698556
Opsariichthys minutus	OMhap18	China	Guangxi	Pearl River	KR698557
Opsariichthys minutus	OMhap19	China	Guangxi	Pearl River	KR698558
Opsariichthys minutus	OMhap20	China	Guangxi	Pearl River	KR698559
Opsariichthys minutus	OMhap21	China	Guangxi	Pearl River	KR698560
Opsariichthys minutus	OMhap22	China	Guangxi	Pearl River	KR698561
Opsariichthys minutus	OMhap23	China	Guangxi	Pearl River	KR698562
Opsariichthys minutus	OBYouJ1	China	Baise,Guangxi	Pearl River/Youjiang	FJ601999
Opsariichthys minutus	OBYouJ2	China	Baise,Guangxi	Pearl River/Youjiang	FJ602000
Opsariichthys minutus	OBYouJ3	China	Baise,Guangxi	Pearl River/Youjiang	FJ602001
Opsariichthys minutus	OBYouJ4	China	Baise,Guangxi	Pearl River/Youjiang	FJ602002
Opsariichthys minutus	OBYouJ5	China	Baise,Guangxi	Pearl River/Youjiang	FJ602003
Opsariichthys minutus	OBYouJ6	China	Baise,Guangxi	Pearl River/Youjiang	FJ602004
Opsariichthys minutus	OBYO22_1	China	Baise,Guangxi	Pearl River/Youjiang	AY646620
Opsariichthys minutus	OBYO22_2	China	Baise,Guangxi	Pearl River/Youjiang	AY646621
Opsariichthys minutus	OBYO22_3	China	Baise,Guangxi	Pearl River/Youjiang	AY646622
Opsariichthys minutus	OBYO22_4	China	Baise,Guangxi	Pearl River/Youjiang	AY646623
Opsariichthys minutus	OBYO22_5	China	Baise,Guangxi	Pearl River/Youjiang	AY646624
Opsariichthys minutus	OBYO22_6	China	Baise,Guangxi	Pearl River/Youjiang	AY646625
Opsariichthys minutus	OBYO24_1	China	Baise,Guangxi	Pearl River/Youjiang	AY646626
Opsariichthys minutus	OBYO24_2	China	Baise,Guangxi	Pearl River/Youjiang	AY646627
Opsariichthys minutus	OBYO24_3	China	Baise,Guangxi	Pearl River/Youjiang	AY646628
Opsariichthys minutus	OBYO24_4	China	Baise,Guangxi	Pearl River/Youjiang	AY646629
Opsariichthys minutus	OBMI31A_1	China	Fangchenggang,Guangxi	Pearl River/Ming River	AY646630
Opsariichthys minutus	OBMI31A_2	China	Fangchenggang,Guangxi	Pearl River/Ming River	AY646631
Opsariichthys minutus	OBMI33_1	China	Fangchenggang,Guangxi	Pearl River/Ming River	AY646632
Opsariichthys minutus	OBMI33_2	China	Fangchenggang,Guangxi	Pearl River/Ming River	AY646633
Opsariichthys minutus	OBMI33_3	China	Fangchenggang,Guangxi	Pearl River/Ming River	AY646634
Opsariichthys minutus	OBMI33_4	China	Fangchenggang,Guangxi	Pearl River/Ming River	AY646635
Opsariichthys minutus	OBMI33_5	China	Fangchenggang,Guangxi	Pearl River/Ming River	AY646636
Opsariichthys minutus	OBMI34_1	China	Fangchenggang,Guangxi	Pearl River/Ming River	AY646637
Opsariichthys minutus	OBMI34_2	China	Fangchenggang,Guangxi	Pearl River/Ming River	AY646638
Opsariichthys minutus	OBMI34_3	China	Fangchenggang,Guangxi	Pearl River/Ming River	AY646639
Opsariichthys minutus	OBMI34_4	China	Fangchenggang,Guangxi	Pearl River/Ming River	AY646640
Opsariichthys minutus	OBMI34_5	China	Fangchenggang,Guangxi	Pearl River/Ming River	AY646641
Opsariichthys minutus	OBHO18_1	China	Du'an/Guangxi	Hongshui River	AY646603
Opsariichthys minutus	OBHO18_2	China	Du'an/Guangxi	Hongshui River	AY646604
Opsariichthys minutus	OBHO18_3	China	Du'an/Guangxi	Hongshui River	AY646605
Opsariichthys minutus	OBHO18_4	China	Du'an/Guangxi	Hongshui River	AY646606
Opsariichthys minutus	OBHO18_5	China	Du'an/Guangxi	Hongshui River	AY646607
Opsariichthys minutus	OBHO18_6	China	Du'an/Guangxi	Hongshui River	AY646608
Opsariichthys minutus	OBHO18_7	China	Du'an/Guangxi	Hongshui River	AY646609
Opsariichthys bidens	OBHSH1	China	Gangxi	Hongshui River	FJ601964
Opsariichthys minutus	OBHSH2	China	Gangxi	Hongshui River	FJ601965
Opsariichthys bidens	OBHSH3	China	Gangxi	Hongshui River	FJ601966
Opsariichthys minutus	OSPCB1	Viet Nam	Ngu Lao	Bang Giang River	KJ940958
Opsariichthys minutus	OSPNR1	Viet Nam	Yen Lac	Ky Cung River	KJ940959
Opsariichthys hainanensis	OHhap01	China	Unknown	Unknown	KR698603
Opsariichthys hainanensis	OHhap02	China	Unknown	Unknown	KR698604
Opsariichthys hainanensis	OHhap03	China	Unknown	Unknown	KR698605
Opsariichthys hainanensis	OHhap04	China	Unknown	Unknown	KR698606
Opsariichthys hainanensis	OHhap05	China	Unknown	Unknown	KR698607
Opsariichthys hainanensis	OHhap06	China	Unknown	Unknown	KR698608
Opsariichthys hainanensis	OHhap07	China	Unknown	Unknown	KR698609
Opsariichthys hainanensis	OHhap08	China	Unknown	Unknown	KR698610
Opsariichthys hainanensis	OHhap09	China	Unknown	Unknown	KR698611
Opsariichthys hainanensis	OHhap10	China	Unknown	Unknown	KR698612
Opsariichthys hainanensis	OHhap11	China	Unknown	Unknown	KR698613
Opsariichthys hainanensis	OHhap12	China	Unknown	Unknown	KR698614
Opsariichthys hainanensis	OHhap13	China	Unknown	Unknown	KR698615
Opsariichthys hainanensis	OHhap14	China	Unknown	Unknown	KR698616
Opsariichthys hainanensis	OHhap15	China	Unknown	Unknown	KR698617
Opsariichthys hainanensis	OHhap16	China	Unknown	Unknown	KR698618
Opsariichthys hainanensis	OHhap17	China	Unknown	Unknown	KR698619
Opsariichthys hainanensis	OHhap18	China	Unknown	Unknown	KR698620
Opsariichthys hainanensis	OHhap19	China	Unknown	Unknown	KR698621
Opsariichthys hainanensis	OHhap20	China	Unknown	Unknown	KR698622
Opsariichthys hainanensis	OHhap21	China	Unknown	Unknown	KR698623
Opsariichthys hainanensis	OHhap22	China	Unknown	Unknown	KR698624
Opsariichthys hainanensis	OHhap23	China	Unknown	Unknown	KR698625
Opsariichthys hainanensis	OHhap24	China	Unknown	Unknown	KR698626
Opsariichthys hainanensis	OHhap25	China	Unknown	Unknown	KR698627
Opsariichthys hainanensis	OHhap26	China	Unknown	Unknown	KR698628
Opsariichthys hainanensis	OHhap27	China	Unknown	Unknown	KR698629
Opsariichthys hainanensis	OHhap28	China	Unknown	Unknown	KR698630
Opsariichthys hainanensis	OHhap29	China	Unknown	Unknown	KR698631
Opsariichthys hainanensis	OHhap30	China	Unknown	Unknown	KR698632
Opsariichthys hainanensis	OHhap31	China	Unknown	Unknown	KR698633
Opsariichthys hainanensis	OHhap32	China	Unknown	Unknown	KR698634
Opsariichthys hainanensis	OHhap33	China	Unknown	Unknown	KR698635
Opsariichthys hainanensis	OHhap34	China	Unknown	Unknown	KR698636
Opsariichthys hainanensis	OHhap35	China	Unknown	Unknown	KR698637
Opsariichthys hainanensis	OHhap36	China	Unknown	Unknown	KR698638
Opsariichthys hainanensis	OHhap37	China	Unknown	Unknown	KR698639
Opsariichthys hainanensis	OHhap38	China	Unknown	Unknown	KR698640
Opsariichthys hainanensis	OHhap39	China	Unknown	Unknown	KR698641
Opsariichthys hainanensis	OHhap40	China	Unknown	Unknown	KR698642
Opsariichthys hainanensis	OHhap41	China	Unknown	Unknown	KR698643
Opsariichthys hainanensis	OHhap42	China	Unknown	Unknown	KR698644
Opsariichthys hainanensis	OHhap43	China	Unknown	Unknown	KR698645
Opsariichthys hainanensis	OHhap44	China	Unknown	Unknown	KR698646
Opsariichthys hainanensis	OHhap45	China	Unknown	Unknown	KR698647
Opsariichthys hainanensis	OHhap46	China	Unknown	Unknown	KR698648
Opsariichthys hainanensis	OHAND2	China	Hinan	Unknown	KJ940933
Opsariichthys hainanensis	OHAWC3	China	Hinan	Unknown	KJ940934
Opsariichthys hainanensis	OVQNI1	Viet Nam	Ha Lau	Ha Lau River	KJ940935
Opsariichthys hainanensis	OVQNI2	Viet Nam	Ha Lau	Ha Lau River	KJ940936
Opsariichthys hainanensis	OVDBI1	Viet Nam	Bung Lao	Ma River	KJ940937
Opsariichthys hainanensis	OVTHO1	Viet Nam	Cam Phong	Ma River	KJ940938
Opsariichthys hainanensis	OVQBI1	Viet Nam	Viet Trung	Dinh River	KJ940939
Opsariichthys hainanensis	OVQBI2	Viet Nam	Dong Le	Gianh River	KJ940940
Opsariichthys hainanensis	OVNAN1	Viet Nam	Mon Son	Lam River	KJ940941
Opsariichthys hainanensis	OVNAN2	Viet Nam	Anh Son	Lam River	KJ940942
Opsariichthys hainanensis	OVDBI6	Viet Nam	Muong Pon	Da River	KJ940943
Opsariichthys hainanensis	OVSLA1	Viet Nam	Huy Ha	Da River	KJ940944
Opsariichthys hainanensis	OVQTI1	Viet Nam	Huc Nghi	Dakrong River	KJ940945
Opsariichthys hainanensis	OVHTI1	Viet Nam	Ngan Sau River	Vu Quang	KJ940946
Opsariichthys hainanensis	OVHUE1	Viet Nam	Khe Tre	Ta Trach River	KJ940947
Opsariichthys hainanensis	OVQNA1	Viet Nam	Kham Duc	Dak Mi River	KJ940948
Opsariichthys hainanensis	OVQNA2	Viet Nam	Kham Duc	Dak Mi River	KJ940949
Opsariichthys hainanensis	OVQNG1	Viet Nam	Tra Xuan	Tra Bong River	KJ940950
Opsariichthys hainanensis	OVQNG2	Viet Nam	Di Lang	Tra Khuc River	KJ940951
Opsariichthys hainanensis	OVQNG3	Viet Nam	Di Lang	Tra Khuc River	KJ940952
Opsariichthys hainanensis	OVQNG4	Viet Nam	Ba To	Ve River	KJ940953
Opsariichthys hainanensis	OBBE46_1	China	Guangxi	Beiliu River	AY646642
Opsariichthys hainanensis	OBBE46_2	China	Guangxi	Beiliu River	AY646643
Opsariichthys hainanensis	OBBE46_3	China	Guangxi	Beiliu River	AY646644
Opsariichthys hainanensis	OBBE46_4	China	Guangxi	Beiliu River	AY646645
Opsariichthys hainanensis	OBBE46_5	China	Guangxi	Beiliu River	AY646646
Opsariichthys hainanensis	OBBE46_6	China	Guangxi	Beiliu River	AY646647
Opsariichthys hainanensis	OBBE46_7	China	Guangxi	Beiliu River	AY646648
Opsariichthys hainanensis	OBBE46_8	China	Guangxi	Beiliu River	AY646649
Opsariichthys hainanensis	OSPLR1645	Unknown	Unknown	Unknown	EF151107
Opsariichthys hainanensis	OBHaiN1	China	Hainan	Unknown	FJ601961
Opsariichthys hainanensis	OBHaiN2	China	Hainan	Unknown	FJ601962
Opsariichthys hainanensis	OBHaiN3	China	Hainan	Unknown	FJ601963
Opsariichthys hainanensis	OBHaiN4	China	Hainan	Unknown	FJ601976
Opsariichthys hainanensis	OBHaiN5	China	Hainan	Unknown	FJ601977
Opsariichthys hainanensis	OBHaiN6	China	Hainan	Unknown	FJ601978
Opsariichthys hainanensis	OBHaiN7	China	Hainan	Unknown	FJ601979
Opsariichthys hainanensis	OBHaiN8	China	Hainan	Unknown	FJ601980
Opsariichthys hainanensis	OBHaiN9	China	Hainan	Unknown	FJ601988
Opsariichthys hainanensis	OBHaiN10	China	Hainan	Unknown	FJ601989
Opsariichthys hainanensis	OBHaiN11	China	Hainan	Unknown	FJ601990
Opsariichthys hainanensis	OBHaiN12	China	Hainan	Unknown	FJ601991
Opsariichthys hainanensis	OBHaiN13	China	Hainan	Unknown	FJ601992
Opsariichthys hainanensis	OBNLJ1	China	Gangxi	Nanliu River	FJ601958
Opsariichthys hainanensis	OBNLJ2	China	Gangxi	Nanliu River	FJ601959
Opsariichthys hainanensis	OBNLJ3	China	Gangxi	Nanliu River	FJ601960
Opsariichthys hainanensis	OBLCJ1	China	Guangxi	Lancang River	FJ601934
Opsariichthys hainanensis	OBLCJ2	China	Guangxi	Lancang River	FJ601935
Opsariichthys hainanensis	OBLCJ3	China	Guangxi	Lancang River	FJ601936
Opsariichthys hainanensis	OBLCJ4	China	Guangxi	Lancang River	FJ601937
Opsariichthys hainanensis	OBLCJ5	China	Guangxi	Lancang River	FJ601938
Opsariichthys hainanensis	OBLCJ6	China	Guangxi	Lancang River	FJ601939
Opsariichthys hainanensis	OBLCJ7	China	Guangxi	Lancang River	FJ601940
Opsariichthys hainanensis	OBLCJ8	China	Guangxi	Lancang River	FJ601970
Opsariichthys hainanensis	OBNPJ1	China	Guangxi	Nanpan River	FJ601944
Opsariichthys hainanensis	OBNPJ2	China	Guangxi	Nanpan River	FJ601945
Opsariichthys hainanensis	OBNPJ3	China	Guangxi	Nanpan River	FJ601946
Opsariichthys hainanensis	OBNPJ4	China	Guangxi	Nanpan River	FJ601947
Opsariichthys uncirostris	OUJapan1	Japan	Unknown	Unknown	KR698682
Opsariichthys uncirostris	OUJapan2	Japan	Unknown	Unknown	KR698683
Opsariichthys uncirostris	OUTG205	Japan	Shiga	Unknown	LC098422
Opsariichthys uncirostris	OUTG981	Japan	Shiga	Unknown	LC098423
Opsariichthys uncirostris	OUCTOL444MR	Japan	Unknown	Unknown	EF452748
Opsariichthys uncirostris	OUHSP	Japan	Unknown	Unknown	AF308437
Opsariichthys uncirostris	OUKSJAPAN	Japan	Unknown	Unknown	LC021312
Opsariichthys uncirostris	O.uncirostris1	Japan	Unknown	Unknown	AB218897
Opsariichthys uncirostris	O.uncirostris2	Japan	Unknown	Unknown	LC021312
Opsariichthys uncirostris	O.uncirostris3	Japan	Unknown	Unknown	NC_008652
Opsariichthys uncirostris	OBOP2	Japan	Unknown	Unknown	AY958197
Opsariichthys uncirostris amurensis	OBHLJ1	China	Heilongjiang	Heilong Rier	FJ602011
Opsariichthys uncirostris amurensis	OBHLJ2	China	Heilongjiang	Heilong Rier	FJ602012
Opsariichthys uncirostris amurensis	OBHLJ3	China	Heilongjiang	Heilong Rier	FJ602013
Opsariichthys uncirostris amurensis	OBHLJ4	China	Heilongjiang	Heilong Rier	FJ602014
Opsariichthys uncirostris amurensis	OBAM01a	China	Heilongjiang	Heilong Rier	KR698652
Opsariichthys uncirostris amurensis	OBAM02a	China	Heilongjiang	Heilong Rier	KR698653
Opsariichthys uncirostris amurensis	OBAM03a	China	Heilongjiang	Heilong Rier	KR698654
Opsariichthys uncirostris amurensis	OBAM04a	China	Heilongjiang	Heilong Rier	KR698655
Opsariichthys uncirostris amurensis	OBAM06a	China	Heilongjiang	Heilong Rier	KR698656
Opsariichthys uncirostris amurensis	OBBLH1a	China	Liaoning	Biliu River	KR698657
Opsariichthys uncirostris amurensis	OBBLH2a	China	Liaoning	Biliu River	KR698658
Opsariichthys uncirostris amurensis	OBBLH3a	China	Liaoning	Biliu River	KR698659
Opsariichthys uncirostris amurensis	OBBLH4a	China	Liaoning	Biliu River	KR698660
Opsariichthys uncirostris amurensis	OBBLH5a	China	Liaoning	Biliu River	KR698661
Opsariichthys uncirostris amurensis	OBHaiH1a	China	Heibei	Hai River	KR698674
Opsariichthys uncirostris amurensis	OBHaiH2a	China	Heibei	Hai River	KR698675
Opsariichthys uncirostris amurensis	OBHaiH3a	China	Heibei	Hai River	KR698676
Opsariichthys uncirostris amurensis	OBHaiH4a	China	Heibei	Hai River	KR698677
Opsariichthys uncirostris amurensis	OBYaLJ1a	China	Liaoning	Yalu River	KR698747
Opsariichthys uncirostris amurensis	OBYaLJ2a	China	Liaoning	Yalu River	KR698748
Opsariichthys uncirostris amurensis	OBYaLJ3a	China	Liaoning	Yalu River	KR698749
Opsariichthys uncirostris amurensis	OBYaLJ4a	China	Liaoning	Yalu River	KR698750
Opsariichthys uncirostris amurensis	OBYaLJ5a	China	Liaoning	Yalu River	KR698751
Opsariichthys uncirostris amurensis	OBYaLJ6a	China	Liaoning	Yalu River	KR698752
Opsariichthys uncirostris amurensis	OBYaLJ11a	China	Liaoning	Yalu River	KR698753
Opsariichthys uncirostris amurensis	OBYaLJ12a	China	Liaoning	Yalu River	KR698754
Opsariichthys uncirostris amurensis	OBTangH1	China	Liaoning	Tang River	GQ221343
Opsariichthys uncirostris amurensis	OBTangH2	China	Liaoning	Tang River	GQ221344
Opsariichthys uncirostris amurensis	OBTangH3	China	Liaoning	Tang River	GQ221345
Opsariichthys uncirostris amurensis	OBTangH4	China	Liaoning	Tang River	GQ221346
Opsariichthys uncirostris amurensis	OBBLH1	China	Liaoning	Biliu River	FJ601919
Opsariichthys uncirostris amurensis	OBBLH2	China	Liaoning	Biliu River	FJ601920
Opsariichthys uncirostris amurensis	OBBLH3	China	Liaoning	Biliu River	FJ601921
Opsariichthys uncirostris amurensis	OBBLH4	China	Liaoning	Biliu River	FJ601922
Opsariichthys uncirostris amurensis	OBBLH5	China	Liaoning	Biliu River	FJ601923
Opsariichthys uncirostris amurensis	OBHaiH1	China	Hebei	Hai River	FJ601924
Opsariichthys uncirostris amurensis	OBHaiH2	China	Hebei	Hai River	FJ601925
Opsariichthys uncirostris amurensis	OBHuaiH1a	China	Shandong	Huai River	KR698680
Opsariichthys uncirostris amurensis	OBHuaiH8a	China	Shandong	Huai River	KR698681
Opsariichthys uncirostris amurensis	OBHuaiH1	China	Shadong	Huai River	FJ601926
Opsariichthys uncirostris amurensis	OBHuaiH2	China	Shadong	Huai River	FJ601927
Opsariichthys uncirostris amurensis	OBHuaiH3	China	Shadong	Huai River	FJ601928
Opsariichthys uncirostris amurensis	OBHuaiH4	China	Shadong	Huai River	FJ601929
Opsariichthys uncirostris amurensis	OBHuaiH5	China	Shadong	Huai River	FJ601930
Opsariichthys uncirostris amurensis	OBHuaiH6	China	Shadong	Huai River	FJ601931
Opsariichthys uncirostris amurensis	OBHuaiH7	China	Shadong	Huai River	FJ601932
Opsariichthys uncirostris amurensis	OBHuaiH8	China	Shadong	Huai River	FJ601933
Opsariichthys uncirostris amurensis	OBTMJ1	China	Jilin	Tumen River	FJ601948
Opsariichthys uncirostris amurensis	OBTMJ1a	China	Jilin	Tumen River	KR698740
Opsariichthys uncirostris amurensis	OBYLJ1	China	Liaoning	Yalu River	FJ601949
Opsariichthys uncirostris amurensis	OBYLJ2	China	Liaoning	Yalu River	FJ601950
Opsariichthys uncirostris amurensis	OBYLJ3	China	Liaoning	Yalu River	FJ601951
Opsariichthys uncirostris amurensis	OBYLJ4	China	Liaoning	Yalu River	FJ601952
Opsariichthys uncirostris amurensis	OBYLJ5	China	Liaoning	Yalu River	FJ601953
Opsariichthys uncirostris amurensis	OBYLJ6	China	Liaoning	Yalu River	FJ602010
Opsariichthys uncirostris amurensis	OBLiaoH1	China	Liaoning	Liao River	FJ602015
Opsariichthys uncirostris amurensis	OBLiaoH2	China	Liaoning	Liao River	FJ602016
Opsariichthys uncirostris amurensis	OBBE66_1	China	Hebei	Hai River	AY646618
Opsariichthys uncirostris amurensis	OBBE66_2	China	Hebei	Hai River	AY646619
Opsariichthys uncirostris amurensis	OBCTOL00123	Unknown	Unknown	Unknown	HM224313
Opsariichthys uncirostris amurensis	OBYuanJ1	China	Hunan	Yuan River	FJ601993
Opsariichthys uncirostris 1	OBHuangH1	China	Shandong	Huang River	FJ601954
Opsariichthys uncirostris 1	OBHuangH2	China	Shandong	Huang River	FJ601955
Opsariichthys uncirostris 1	OBHuangH3	China	Shandong	Huang River	FJ601956
Opsariichthys uncirostris 1	OBHuangH4	China	Shandong	Huang River	FJ601957
Opsariichthys uncirostris 1	OBHuangH1a	China	Shanxi	Huang River	KR698746
Opsariichthys uncirostris 2	OBZHO1	China	Zhejiang	Unknown	KJ940962
Opsariichthys uncirostris 2	OBZHA1	China	Zhejiang	Unknown	KJ940963
Opsariichthys uncirostris 2	OBQTJ2a	China	Jiangxi	Tunsi River	KR698737
Opsariichthys uncirostris 2	OBQTJ3a	China	Jiangxi	Tunsi River	KR698738
Opsariichthys uncirostris 2	OBQTJ4a	China	Jiangxi	Tunsi River	KR698739
Opsariichthys uncirostris 3	OBLIJ4_15	China	Guangxi	Li River	AY646589
Opsariichthys uncirostris 3	OBLIJ4_16	China	Guangxi	Li River	AY646590
Opsariichthys bidens	OBLiuJ1	China	Guangxi	Pearl River/Liu River	FJ601941
Opsariichthys bidens	OBLiuJ2	China	Guangxi	Pearl River/Liu River	FJ601942
Opsariichthys bidens	OBLiuJ3	China	Guangxi	Pearl River/Liu River	FJ601943
Opsariichthys bidens	OBLiuJ4	China	Guangxi	Pearl River/Liu River	FJ601971
Opsariichthys bidens	OBLiuJ5	China	Guangxi	Pearl River/Liu River	FJ601972
Opsariichthys bidens	OBLiuJ6	China	Guangxi	Pearl River/Liu River	FJ601973
Opsariichthys bidens	OBLiuJ7	China	Guangxi	Pearl River/Liu River	FJ601974
Opsariichthys bidens	OBLiuJ8	China	Guangxi	Pearl River/Liu River	FJ601975
Opsariichthys bidens	OBLiuJ9	China	Guangxi	Pearl River/Liu River	FJ601985
Opsariichthys bidens	OBLiuJ10	China	Guangxi	Pearl River/Liu River	FJ601986
Opsariichthys bidens	OBLiuJ11	China	Guangxi	Pearl River/Liu River	FJ601987
Opsariichthys bidens	OBLiuJ2a	China	Guangxi	Pearl River/Liu River	KR698711
Opsariichthys bidens	OBLiuJ3a	China	Guangxi	Pearl River/Liu River	KR698712
Opsariichthys bidens	OBLiuJ4a	China	Guangxi	Pearl River/Liu River	KR698713
Opsariichthys bidens	OBLiuJ5a	China	Guangxi	Pearl River/Liu River	KR698714
Opsariichthys bidens	OBLiuJ6a	China	Guangxi	Pearl River/Liu River	KR698715
Opsariichthys bidens	OBLiuJ15a	China	Guangxi	Pearl River/Liu River	KR698716
Opsariichthys bidens	OBLiuJ16a	China	Guangxi	Pearl River/Liu River	KR698717
Opsariichthys bidens	OBLiuJ17a	China	Guangxi	Pearl River/Liu River	KR698718
Opsariichthys bidens	OBLiuJ20a	China	Guangxi	Pearl River/Liu River	KR698719
Opsariichthys bidens	OBLiuJ99a	China	Guangxi	Pearl River/Liu River	KR698720
Opsariichthys bidens	OBBeiJ1	China	Guangxi	Pearl River/Bei River	FJ601981
Opsariichthys bidens	OBBeiJ2	China	Guangxi	Pearl River/Bei River	FJ601982
Opsariichthys bidens	OBBeiJ3	China	Guangxi	Pearl River/Bei River	FJ601983
Opsariichthys bidens	OBBeiJ4	China	Guangxi	Pearl River/Bei River	FJ601984
Opsariichthys bidens	OBBeiJ1a	China	Guangxi	Pearl River/Bei River	KR698732
Opsariichthys bidens	OBBeiJ2a	China	Guangxi	Pearl River/Bei River	KR698733
Opsariichthys bidens	OBBeiJ3a	China	Guangxi	Pearl River/Bei River	KR698734
Opsariichthys bidens	OBBeiJ4a	China	Guangxi	Pearl River/Bei River	KR698735
Opsariichthys bidens	OBBeiJ6a	China	Guangxi	Pearl River/Bei River	KR698736
Opsariichthys bidens	OBLIJ4_1	China	Guangxi	Pearl River/Li River	AY646575
Opsariichthys bidens	OBLIJ4_2	China	Guangxi	Pearl River/Li River	AY646576
Opsariichthys bidens	OBLIJ4_3	China	Guangxi	Pearl River/Li River	AY646577
Opsariichthys bidens	OBLIJ4_4	China	Guangxi	Pearl River/Li River	AY646578
Opsariichthys bidens	OBLIJ4_5	China	Guangxi	Pearl River/Li River	AY646579
Opsariichthys bidens	OBLIJ4_6	China	Guangxi	Pearl River/Li River	AY646580
Opsariichthys bidens	OBLIJ4_7	China	Guangxi	Pearl River/Li River	AY646581
Opsariichthys bidens	OBLIJ4_8	China	Guangxi	Pearl River/Li River	AY646582
Opsariichthys bidens	OBLIJ4_9	China	Guangxi	Pearl River/Li River	AY646583
Opsariichthys bidens	OBLIJ4_10	China	Guangxi	Pearl River/Li River	AY646584
Opsariichthys bidens	OBLIJ4_11	China	Guangxi	Pearl River/Li River	AY646585
Opsariichthys bidens	OBLIJ4_12	China	Guangxi	Pearl River/Li River	AY646586
Opsariichthys bidens	OBLIJ4_13	China	Guangxi	Pearl River/Li River	AY646587
Opsariichthys bidens	OBLIJ4_14	China	Guangxi	Pearl River/Li River	AY646588
Opsariichthys bidens	OBLIU9_1	China	Guangxi	Pearl River/Liu River	AY646591
Opsariichthys bidens	OBLIU9_2	China	Guangxi	Pearl River/Liu River	AY646592
Opsariichthys bidens	OBLIU9_3	China	Guangxi	Pearl River/Liu River	AY646593
Opsariichthys bidens	OBLIU9_4	China	Guangxi	Pearl River/Liu River	AY646594
Opsariichthys bidens	OBLIU9_5	China	Guangxi	Pearl River/Liu River	AY646595
Opsariichthys bidens	OBLIU9_6	China	Guangxi	Pearl River/Liu River	AY646596
Opsariichthys bidens	OBLIU9_7	China	Guangxi	Pearl River/Liu River	AY646597
Opsariichthys bidens	OBLIU14A_1	China	Guangxi	Pearl River/Liu River	AY646598
Opsariichthys bidens	OBLIU14A_2	China	Guangxi	Pearl River/Liu River	AY646599
Opsariichthys bidens	OBLIU14A_3	China	Guangxi	Pearl River/Liu River	AY646600
Opsariichthys bidens	OBLIU14A_4	China	Guangxi	Pearl River/Liu River	AY646601
Opsariichthys bidens	OBHSH1a	China	Gangxi	Pearl River/Hongshui River	KR698679
Opsariichthys bidens	OBHO16_1	China	Guangxi	Pearl River/Hongshui River	AY646602
Opsariichthys bidens	OBGUI52_1	China	Guangxi	Pearl River/Gui River	AY646610
Opsariichthys bidens	OBFU54_1	China	Guangxi	Pearl River/Fuchuan River	AY646611
Opsariichthys bidens	OBFU54_2	China	Guangxi	Pearl River/Fuchuan River	AY646612
Opsariichthys bidens	OBFU54_3	China	Guangxi	Pearl River/Fuchuan River	AY646613
Opsariichthys bidens	OBFU54_4	China	Guangxi	Pearl River/Fuchuan River	AY646614
Opsariichthys bidens	OBFU54_5	China	Guangxi	Pearl River/Fuchuan River	AY646615
Opsariichthys bidens	OBFU54_6	China	Guangxi	Pearl River/Fuchuan River	AY646616
Opsariichthys bidens	OBFU54_7	China	Guangxi	Pearl River/Fuchuan River	AY646617
Opsariichthys bidens	OBFU1a	China	Guangxi	Pearl River/Fuchuan River	KR698662
Opsariichthys bidens	OBFU2a	China	Guangxi	Pearl River/Fuchuan River	KR698663
Opsariichthys bidens	OBFU4a	China	Guangxi	Pearl River/Fuchuan River	KR698664
Opsariichthys bidens	OBFU5a	China	Guangxi	Pearl River/Fuchuan River	KR698665
Opsariichthys bidens	OBFU7a	China	Guangxi	Pearl River/Fuchuan River	KR698666
Opsariichthys bidens	OBLianJ1a	China	Guangxi	Pearl River/LianJiang River	KR698699
Opsariichthys bidens	OBLianJ2a	China	Guangxi	Pearl River/LianJiang River	KR698700
Opsariichthys bidens	OBLianJ4a	China	Guangxi	Pearl River/LianJiang River	KR698701
Opsariichthys bidens	OBLianJ7a	China	Guangxi	Pearl River/LianJiang River	KR698702
Opsariichthys bidens	OBLianJ12a	China	Guangxi	Pearl River/LianJiang River	KR698703
Opsariichthys bidens	OBLianJ17a	China	Guangxi	Pearl River/LianJiang River	KR698704
Opsariichthys bidens	OBLianJ18a	China	Guangxi	Pearl River/LianJiang River	KR698705
Opsariichthys bidens	OBLianJ19a	China	Guangxi	Pearl River/LianJiang River	KR698706
Opsariichthys bidens	OBLianJ20a	China	Guangxi	Pearl River/LianJiang River	KR698707
Opsariichthys bidens	OBLianJ21a	China	Guangxi	Pearl River/LianJiang River	KR698708
Opsariichthys bidens	OBLianJ22a	China	Guangxi	Pearl River/LianJiang River	KR698709
Opsariichthys bidens	OBLianJ23a	China	Guangxi	Pearl River/LianJiang River	KR698710
Opsariichthys bidens	OBOP1	China	Guangdong	Pearl River	AY958193
Opsariichthys bidens	OBHanS1a	China	Shanxi	Yangtze River/Han River	KR698678
Opsariichthys bidens	OBHanS1	China	Shanxi	Yangtze River/Han River	FJ601997
Opsariichthys bidens	OBHanS2	China	Shanxi	Yangtze River/Han River	FJ601998
Opsariichthys bidens	OBDJK1	China	Danjiangkou, Hubei	Yangtze River/Han River	GQ221337
Opsariichthys bidens	OBDJK2	China	Danjiangkou, Hubei	Yangtze River/Han River	GQ221338
Opsariichthys bidens	OBDJK3	China	Danjiangkou, Hubei	Yangtze River/Han River	GQ221339
Opsariichthys bidens	OBDJK4	China	Danjiangkou, Hubei	Yangtze River/Han River	GQ221340
Opsariichthys bidens	OBDJK5	China	Danjiangkou, Hubei	Yangtze River/Han River	GQ221341
Opsariichthys bidens	OBDJK6	China	Danjiangkou, Hubei	Yangtze River/Han River	GQ221342
Opsariichthys bidens	OBQingJ1	China	Sichuan	Yangtze River/Qingjiang	FJ601967
Opsariichthys bidens	OBQingJ2	China	Sichuan	Yangtze River/Qingjiang	FJ601968
Opsariichthys bidens	OBQingJ3	China	Sichuan	Yangtze River/Qingjiang	FJ601969
Opsariichthys bidens	OBZI29-1	China	Hunan	Yangtze River/Zi River	AY646512
Opsariichthys bidens	OBZI29-2	China	Hunan	Yangtze River/Zi River	AY646513
Opsariichthys bidens	OBZI29-3	China	Hunan	Yangtze River/Zi River	AY646514
Opsariichthys bidens	OBZI29-4	China	Hunan	Yangtze River/Zi River	AY646515
Opsariichthys bidens	OBZI29-5	China	Hunan	Yangtze River/Zi River	AY646516
Opsariichthys bidens	OBZI29-6	China	Hunan	Yangtze River/Zi River	AY646517
Opsariichthys bidens	OBZI32_1	China	Hunan	Yangtze River/Zi River	AY646518
Opsariichthys bidens	OBZI32_2	China	Hunan	Yangtze River/Zi River	AY646519
Opsariichthys bidens	OBZI32_3	China	Hunan	Yangtze River/Zi River	AY646520
Opsariichthys bidens	OBZI32_4	China	Hunan	Yangtze River/Zi River	AY646521
Opsariichthys bidens	OBZI32_5	China	Hunan	Yangtze River/Zi River	AY646522
Opsariichthys bidens	OBZI32_6	China	Hunan	Yangtze River/Zi River	AY646523
Opsariichthys bidens	OBZI32_7	China	Hunan	Yangtze River/Zi River	AY646524
Opsariichthys bidens	OBZI32_8	China	Hunan	Yangtze River/Zi River	AY646525
Opsariichthys bidens	OBZI32_9	China	Hunan	Yangtze River/Zi River	AY646526
Opsariichthys bidens	OBZI32_10	China	Hunan	Yangtze River/Zi River	AY646527
Opsariichthys bidens	OBZI1a	China	Hunan	Yangtze River/Zi River	KR698770
Opsariichthys bidens	OBZI2a	China	Hunan	Yangtze River/Zi River	KR698771
Opsariichthys bidens	OBZI7a	China	Hunan	Yangtze River/Zi River	KR698772
Opsariichthys bidens	OBZI9a	China	Hunan	Yangtze River/Zi River	KR698773
Opsariichthys bidens	OBZI12a	China	Hunan	Yangtze River/Zi River	KR698774
Opsariichthys bidens	OBLI16_1	China	Hunan	Yangtze River/Lishui River	AY646528
Opsariichthys bidens	OBLI16_2	China	Hunan	Yangtze River/Lishui River	AY646529
Opsariichthys bidens	OBLI16_3	China	Hunan	Yangtze River/Lishui River	AY646530
Opsariichthys bidens	OBLI16_4	China	Hunan	Yangtze River/Lishui River	AY646531
Opsariichthys bidens	OBLI16_5	China	Hunan	Yangtze River/Lishui River	AY646532
Opsariichthys bidens	OBLI16_6	China	Hunan	Yangtze River/Lishui River	AY646533
Opsariichthys bidens	OBLI20_1	China	Hunan	Yangtze River/Lishui River	AY646534
Opsariichthys bidens	OBLI20_2	China	Hunan	Yangtze River/Lishui River	AY646535
Opsariichthys bidens	OBLI20_3	China	Hunan	Yangtze River/Lishui River	AY646536
Opsariichthys bidens	OBLI20_4	China	Hunan	Yangtze River/Lishui River	AY646537
Opsariichthys bidens	OBLI20_5	China	Hunan	Yangtze River/Lishui River	AY646538
Opsariichthys bidens	OBLI20_6	China	Hunan	Yangtze River/Lishui River	AY646539
Opsariichthys bidens	OBLI20_7	China	Hunan	Yangtze River/Lishui River	AY646540
Opsariichthys bidens	OBLI20_8	China	Hunan	Yangtze River/Lishui River	AY646541
Opsariichthys bidens	OBLI1a	China	Hunan	Yangtze River/Lishui River	KR698691
Opsariichthys bidens	OBLI2a	China	Hunan	Yangtze River/Lishui River	KR698692
Opsariichthys bidens	OBLI3a	China	Hunan	Yangtze River/Lishui River	KR698693
Opsariichthys bidens	OBLI4a	China	Hunan	Yangtze River/Lishui River	KR698694
Opsariichthys bidens	OBLI5a	China	Hunan	Yangtze River/Lishui River	KR698695
Opsariichthys bidens	OBLI6a	China	Hunan	Yangtze River/Lishui River	KR698696
Opsariichthys bidens	OBLI8a	China	Hunan	Yangtze River/Lishui River	KR698697
Opsariichthys bidens	OBLI11a	China	Hunan	Yangtze River/Lishui River	KR698698
Opsariichthys bidens	OBYuanJ2	China	Hunan	Yangtze River/Yuan River	FJ601994
Opsariichthys bidens	OBYuanJ3	China	Hunan	Yangtze River/Yuan River	FJ601995
Opsariichthys bidens	OBYuanJ4	China	Hunan	Yangtze River/Yuan River	FJ601996
Opsariichthys bidens	OBYU2_1	China	Hunan	Yangtze River/Yuan River	AY646542
Opsariichthys bidens	OBYU2_2	China	Hunan	Yangtze River/Yuan River	AY646543
Opsariichthys bidens	OBYU2_3	China	Hunan	Yangtze River/Yuan River	AY646544
Opsariichthys bidens	OBYU2_4	China	Hunan	Yangtze River/Yuan River	AY646545
Opsariichthys bidens	OBYU2_5	China	Hunan	Yangtze River/Yuan River	AY646546
Opsariichthys bidens	OBYU2_6	China	Hunan	Yangtze River/Yuan River	AY646547
Opsariichthys bidens	OBYU6_1	China	Hunan	Yangtze River/Yuan River	AY646548
Opsariichthys bidens	OBYU6_2	China	Hunan	Yangtze River/Yuan River	AY646549
Opsariichthys bidens	OBYU6_3	China	Hunan	Yangtze River/Yuan River	AY646550
Opsariichthys bidens	OBYU6_4	China	Hunan	Yangtze River/Yuan River	AY646551
Opsariichthys bidens	OBYU6_5	China	Hunan	Yangtze River/Yuan River	AY646552
Opsariichthys bidens	OBYU6_6	China	Hunan	Yangtze River/Yuan River	AY646553
Opsariichthys bidens	OBYU6_7	China	Hunan	Yangtze River/Yuan River	AY646554
Opsariichthys bidens	OBYU11_1	China	Hunan	Yangtze River/Yuan River	AY646555
Opsariichthys bidens	OBYU11_2	China	Hunan	Yangtze River/Yuan River	AY646556
Opsariichthys bidens	OBYU11_3	China	Hunan	Yangtze River/Yuan River	AY646557
Opsariichthys bidens	OBYU11_4	China	Hunan	Yangtze River/Yuan River	AY646558
Opsariichthys bidens	OBYU11_5	China	Hunan	Yangtze River/Yuan River	AY646559
Opsariichthys bidens	OBYU14_1	China	Hunan	Yangtze River/Yuan River	AY646560
Opsariichthys bidens	OBYU14_2	China	Hunan	Yangtze River/Yuan River	AY646561
Opsariichthys bidens	OBYU14_3	China	Hunan	Yangtze River/Yuan River	AY646562
Opsariichthys bidens	OBYU14_4	China	Hunan	Yangtze River/Yuan River	AY646563
Opsariichthys bidens	OBYU14_5	China	Hunan	Yangtze River/Yuan River	AY646564
Opsariichthys bidens	OBYU14_6	China	Hunan	Yangtze River/Yuan River	AY646565
Opsariichthys bidens	OBYU14_7	China	Hunan	Yangtze River/Yuan River	AY646566
Opsariichthys bidens	OBYU14_8	China	Hunan	Yangtze River/Yuan River	AY646567
Opsariichthys bidens	OBYU14_9	China	Hunan	Yangtze River/Yuan River	AY646568
Opsariichthys bidens	OBYuanJ1a	China	Hunan	Yangtze River/Yuan River	KR698756
Opsariichthys bidens	OBYuanJ4a	China	Hunan	Yangtze River/Yuan River	KR698757
Opsariichthys bidens	OBYuanJ6a	China	Hunan	Yangtze River/Yuan River	KR698758
Opsariichthys bidens	OBYuanJ7a	China	Hunan	Yangtze River/Yuan River	KR698759
Opsariichthys bidens	OBYuanJ8a	China	Hunan	Yangtze River/Yuan River	KR698760
Opsariichthys bidens	OBYuanJ9a	China	Hunan	Yangtze River/Yuan River	KR698761
Opsariichthys bidens	OBYuanJ10a	China	Hunan	Yangtze River/Yuan River	KR698762
Opsariichthys bidens	OBYuanJ19a	China	Hunan	Yangtze River/Yuan River	KR698763
Opsariichthys bidens	OBYuanJ20a	China	Hunan	Yangtze River/Yuan River	KR698764
Opsariichthys bidens	OBYuanJ21a	China	Hunan	Yangtze River/Yuan River	KR698765
Opsariichthys bidens	OBYuanJ23a	China	Hunan	Yangtze River/Yuan River	KR698766
Opsariichthys bidens	OBYuanJ25a	China	Hunan	Yangtze River/Yuan River	KR698767
Opsariichthys bidens	OBYuanJ27a	China	Hunan	Yangtze River/Yuan River	KR698768
Opsariichthys bidens	OBYuanJ30a	China	Hunan	Yangtze River/Yuan River	KR698769
Opsariichthys bidens	OBYU54_1	China	Sichuan	Yangtze River/Yongning River	AY646569
Opsariichthys bidens	OBYNH1a	China	Sichuan	Yangtze River/Yongning River	KR698755
Opsariichthys bidens	OBXIA7_1	China	Hunan	Yangtze River/Xiang River	AY646570
Opsariichthys bidens	OBXIA7_2	China	Hunan	Yangtze River/Xiang River	AY646571
Opsariichthys bidens	OBXIA7_3	China	Hunan	Yangtze River/Xiang River	AY646572
Opsariichthys bidens	OBXIA7_4	China	Hunan	Yangtze River/Xiang River	AY646573
Opsariichthys bidens	OBXIA37_1	China	Hunan	Yangtze River/Xiang River	AY646574
Opsariichthys bidens	OBXiangJ1a	China	Hunan	Yangtze River/Xiang River	KR698741
Opsariichthys bidens	OBXiangJ2a	China	Hunan	Yangtze River/Xiang River	KR698742
Opsariichthys bidens	OBXiangJ3a	China	Hunan	Yangtze River/Xiang River	KR698743
Opsariichthys bidens	OBXiangJ4a	China	Hunan	Yangtze River/Xiang River	KR698744
Opsariichthys bidens	OBXiangJ5a	China	Hunan	Yangtze River/Xiang River	KR698745
Opsariichthys bidens	OBJiaLJ1a	China	Sichuan	Yangtze River/Qingjiang	KR698721
Opsariichthys bidens	OBJiaLJ3a	China	Sichuan	Yangtze River/Qingjiang	KR698722
Opsariichthys bidens	OBZXPYH2a	China	Jiangxi	Yangtze River/ZheXi River	KR698779
Opsariichthys bidens	OBZXPYH3a	China	Jiangxi	Yangtze River/ZheXi River	KR698780
Opsariichthys bidens	OBZXPYH11a	China	Jiangxi	Yangtze River/ZheXi River	KR698781
Opsariichthys bidens	OBZXPYH12a	China	Jiangxi	Yangtze River/ZheXi River	KR698782
Opsariichthys bidens	OBZXPYH13a	China	Jiangxi	Yangtze River/ZheXi River	KR698783
Opsariichthys bidens	OBZXPYH14a	China	Jiangxi	Yangtze River/ZheXi River	KR698784
Opsariichthys bidens	OBZXPYH15a	China	Jiangxi	Yangtze River/ZheXi River	KR698785
Opsariichthys bidens	OBZXPYH16a	China	Jiangxi	Yangtze River/ZheXi River	KR698786
Opsariichthys bidens	OBZXPYH21a	China	Jiangxi	Yangtze River/ZheXi River	KR698787
Opsariichthys bidens	OBZXPYH22a	China	Jiangxi	Yangtze River/ZheXi River	KR698788
Opsariichthys bidens	OBJLJ1	China	Fujian	Jiulongjiang	FJ602005
Opsariichthys bidens	OBJLJ2	China	Fujian	Jiulongjiang	FJ602006
Opsariichthys bidens	OBJLJ3	China	Fujian	Jiulongjiang	FJ602007
Opsariichthys bidens	OBJLJ4	China	Fujian	Jiulongjiang	FJ602008
Opsariichthys bidens	OBJLJ5	China	Fujian	Jiulongjiang	FJ602009
Opsariichthys bidens	OBJLJ1a	China	Fujian	Jiulongjiang	KR698667
Opsariichthys bidens	OBJLJ2a	China	Fujian	Jiulongjiang	KR698668
Opsariichthys bidens	OBJLJ11a	China	Fujian	Jiulongjiang	KR698669
Opsariichthys bidens	OBJLJ12a	China	Fujian	Jiulongjiang	KR698670
Opsariichthys bidens	OBJLJ14a	China	Fujian	Jiulongjiang	KR698671
Opsariichthys bidens	OBJLJ15a	China	Fujian	Jiulongjiang	KR698672
Opsariichthys bidens	OBJLJ17a	China	Fujian	Jiulongjiang	KR698673
Opsariichthys bidens	OBRongJ12a	China	Guangdong	JiangPan River	KR698684
Opsariichthys bidens	OBRongJ13a	China	Guangdong	JiangPan River	KR698685
Opsariichthys bidens	OBRongJ14a	China	Guangdong	JiangPan River	KR698686
Opsariichthys bidens	OBRongJ15a	China	Guangdong	JiangPan River	KR698687
Opsariichthys bidens	OBRongJ16a	China	Guangdong	JiangPan River	KR698688
Opsariichthys bidens	OBRongJ17a	China	Guangdong	JiangPan River	KR698689
Opsariichthys bidens	OBRongJ18a	China	Guangdong	JiangPan River	KR698690
Opsariichthys bidens	OBHanJ1a	China	Fujian	SinFeng River	KR698723
Opsariichthys bidens	OBHanJ4a	China	Fujian	SinFeng River	KR698724
Opsariichthys bidens	OBHanJ5a	China	Fujian	SinFeng River	KR698725
Opsariichthys bidens	OBHanJ6a	China	Fujian	SinFeng River	KR698726
Opsariichthys bidens	OBHanJ7a	China	Fujian	SinFeng River	KR698727
Opsariichthys bidens	OBHanJ8a	China	Fujian	SinFeng River	KR698728
Opsariichthys bidens	OBHanJ10a	China	Fujian	SinFeng River	KR698729
Opsariichthys bidens	OBHanJ11a	China	Fujian	SinFeng River	KR698730
Opsariichthys bidens	OBHanJ12a	China	Fujian	SinFeng River	KR698731
Opsariichthys bidens	OBZK1a	China	Guangdong	ZaoKwang River	KR698775
Opsariichthys bidens	OBZK2a	China	Guangdong	ZaoKwang River	KR698776
Opsariichthys bidens	OBZK4a	China	Guangdong	ZaoKwang River	KR698777
Opsariichthys bidens	OBZK9a	China	Guangdong	ZaoKwang River	KR698778
Opsariichthys bidens	O.bidens1	Unknown	Unknown	Unknown	NC_008744
Opsariichthys bidens	O.bidens2	Unknown	Unknown	Unknown	DQ367044
Opsariichthys bidens	OMFJI1	China	Fujian	Unknown	KJ940960
Opsariichthys bidens	OMFJI2	China	Fujian	Unknown	KJ940961
Opsariichthys bidens	XA_Q4	China	Huangshan,Anhui	Xin'an River	MH350783	P10
Zacco acanthogenys	ZA1	China	Ningpo,Zhejiang	Yong River	NC_028546
Zacco acanthogenys	ZA2	China	Ningpo,Zhejiang	Yong River	KT290890
Zacco acanthogenys	ZPQimen1	China	Huangshan,Anhui	Yangtze River/Qiupu River	KM491716
Zacco acanthogenys	ZPQimen2	China	Huangshan,Anhui	Yangtze River/Qiupu River	KM491717
Zacco acanthogenys	XA_X1	China	Huangshan,Anhui	Xin'an River	MH350784	P10
Zacco acanthogenys	XA_X2	China	Huangshan,Anhui	Xin'an River	MH350785	P10
Zacco acanthogenys	XA_X3	China	Huangshan,Anhui	Xin'an River	MH350786	P10
Zacco sp.A	HS1	China	Huangshan,Anhui	Yangtze River/Qingyi River	MH350787	P9
Zacco sp.A	HS2	China	Huangshan,Anhui	Yangtze River/Qingyi River	MH350788	P9
Zacco sp.A	HS3	China	Huangshan,Anhui	Yangtze River/Qingyi River	MH350789	P9
Zacco sp.A	HS4	China	Huangshan,Anhui	Yangtze River/Qingyi River	MH350790	P9
Zacco sp.A	HS5	China	Huangshan,Anhui	Yangtze River/Qingyi River	MH350791	P9
Zacco sp.A	HS6	China	Huangshan,Anhui	Yangtze River/Qingyi River	MH350792	P9
Zacco sp.A	HS7	China	Huangshan,Anhui	Yangtze River/Qingyi River	MH350793	P9
Zacco sp.A	HS8	China	Huangshan,Anhui	Yangtze River/Qingyi River	MH350794	P9
Zacco sp.A	HS9	China	Huangshan,Anhui	Yangtze River/Qingyi River	MH350795	P9
Zacco sp.A	CJ_QP1	China	Huangshan,Anhui	Yangtze River/Qiupu River	NC_023105
Zacco sp.A	CJ_QP2	China	Huangshan,Anhui	Yangtze River/Qiupu River	KF683339
Zacco sp.A	ZPQimen3	China	Huangshan,Anhui	Yangtze River/Qiupu River	KM491718
Zacco sp.B	ZPHH4	China	Luoyang,Henan	Huanghe River/Yiluo River	MH350796	P8
Zacco sp.C	ZPHH1	China	Luoyang,Henan	Huanghe River/Yiluo River	MH350797	P8
Zacco sp.C	ZPHH2	China	Luoyang,Henan	Huanghe River/Yiluo River	MH350798	P8
Zacco sp.C	ZPHH3	China	Luoyang,Henan	Huanghe River/Yiluo River	MH350799	P8
Zacco sp.C	ZPHH5	China	Luoyang,Henan	Huanghe River/Yiluo River	MH350800	P8
Zacco sp.C	ZPHH6	China	Luoyang,Henan	Huanghe River/Yiluo River	MH350801	P8
Zacco sp.C	ZP_HH7	China	Luoyang,Henan	Huanghe River/Yiluo River	MH350802	P8
Zacco sp.C	ZP_HH8	China	Luoyang,Henan	Huanghe River/Yiluo River	MH350803	P8
Zacco sp.C	ZP_HH9	China	Luoyang,Henan	Huanghe River/Yiluo River	MH350804	P8
Zacco sp.C	ZP_HH10	China	Luoyang,Henan	Huanghe River/Yiluo River	MH350805	P8
Zacco sp.C	ZP_HH11	China	Luoyang,Henan	Huanghe River/Yiluo River	MH350806	P8
Zacco sp.C	ZP_HH12	China	Luoyang,Henan	Huanghe River/Yiluo River	MH350807	P8
Zacco sp.C	ZPHA_Yong1	Chinese	Beijing	Haihe River/Yongding River	KP101055
Zacco sp.C	ZPHA_Yong2	Chinese	Beijing	Haihe River/Yongding River	KP101056
Zacco sp.C	ZPHA_Yong3	Chinese	Beijing	Haihe River/Yongding River	KP101057
Zacco sp.C	ZPHA_Yong4	Chinese	Beijing	Haihe River/Yongding River	KP101058
Zacco sp.C	ZPHA_Yong5	Chinese	Beijing	Haihe River/Yongding River	KP101059
Zacco sp.C	ZPHA_Yong6	Chinese	Beijing	Haihe River/Yongding River	KP101060
Zacco sp.C	ZPHA_Yong7	Chinese	Beijing	Haihe River/Yongding River	KP101061
Zacco sp.C	ZPHA_Chao1	Chinese	Chengde,Hebei	Haihe River/Chaobai River	KP101062
Zacco sp.C	ZPHA_Chao2	Chinese	Chengde,Hebei	Haihe River/Chaobai River	KP101063
Zacco sp.C	ZPHA_Chao3	Chinese	Chengde,Hebei	Haihe River/Chaobai River	KP101064
Zacco sp.C	ZPHA_Chao4	Chinese	Chengde,Hebei	Haihe River/Chaobai River	KP101065
Zacco sp.C	ZPHA_Chao5	Chinese	Chengde,Hebei	Haihe River/Chaobai River	KP101066
Zacco sp.C	ZPHA_Chao6	Chinese	Chengde,Hebei	Haihe River/Chaobai River	KP101067
Zacco sp.C	ZPHA_Chao7	Chinese	Chengde,Hebei	Haihe River/Chaobai River	KP101068
Zacco sp.C	ZPHA_Chao8	Chinese	Chengde,Hebei	Haihe River/Chaobai River	KP101069
Zacco sp.C	ZPHA_Chao9	Chinese	Chengde,Hebei	Haihe River/Chaobai River	KP101070
Zacco sp.C	ZPHA_Chao10	Chinese	Chengde,Hebei	Haihe River/Chaobai River	KP101071
Zacco sp.C	ZPHA_Chao11	Chinese	Chengde,Hebei	Haihe River/Chaobai River	KP101072
Zacco sp.C	ZPHA_Chao12	Chinese	Chengde,Hebei	Haihe River/Chaobai River	KP101073
Zacco sp.C	ZPHA_Chao13	Chinese	Chengde,Hebei	Haihe River/Chaobai River	KP101074
Zacco sp.C	ZPHA_Chao14	Chinese	Chengde,Hebei	Haihe River/Chaobai River	KP101075
Zacco sp.C	ZPHA_Chao15	Chinese	Chengde,Hebei	Haihe River/Chaobai River	KP101076
Zacco sp.C	ZPHA_Chao16	Chinese	Chengde,Hebei	Haihe River/Chaobai River	KP101077
Zacco platypus 1	Z.pachycephalus3	Chinese	Taiwan	Unknown	FJ694975
Zacco platypus 1	ZPWJ1	Japan	Tokai: Odai, Mie	Miya River	LC019793
Zacco platypus 1	ZPWJ2	Japan	Chugoku: Masuda, Shimane	Takatsugawa River	LC019794
Zacco platypus 1	ZPWJ3	Japan	Hokuriku:Niigata, Wajima, Ishikawa; Tokai: Iga, Mie; Kinki:Hikone, Shiga, Higashiomi,Ayabe, Kyoto,Yamatokoriyama, Nara;Chugoku: Masuda, Shimane; Masuda, Shimane; Shikoku: Iyo, Ehime	Kamizekigata; Agishi R.; Kizu R.; Inukami R.; Anjiki R.; Hino R.; Yamato R.; Takatsugawa R.; Kaminada R.	LC019795
Zacco platypus 1	ZPWJ4	Japan	Kanto: Sagamihara, Kanagawa	Doushi River	LC019796
Zacco platypus 1	ZPWJ5	Japan	Tokai: Iga, Mie	Kizu River	LC019797
Zacco platypus 1	ZPWJ6	Japan	Tokai:Odai, Mie	Miya River	LC019798
Zacco platypus 1	ZPWJ7	Japan	Tohoku:Yokote, Akita; Hokuriku: Noto, Ishikawa; Kinki: Hikone, Shiga,Higashiomi,Yamatokoriyama, Nara	Minase River;Yamada R.;Machino R.;Inukami R.;Hino R.;Yamato R.	LC019799
Zacco platypus 1	ZPWJ8	Japan	Tohoku:Yokote, Akita;Hokuriku:Niigata, Wajima, Ishikawa;Tokai: Yaotsu Twon, Gifu,Kawazu, Shizuoka,Shinshiro,Adogawa; Aichi,Okazaki,Kinki:Hikone, Shiga,Chugoku:Masuda, Shimane,Hiroshima,Hofu, Yamaguchi;Shikoku:Ishii, Tokushima,Shikokuchuo, Ehime,Saijo,Iyo, Kochi	Minase River;Agishi R.;Kamizekigata;Maruyama Dam,Yazu R.,Noda R.,Yahagi R.,Inukami R.;Ado R.;Takatsugawa R.,Ota R.,Saba R.;Egawa R.,Umatate R.,Honjin R.,Mori R.,Shimanto R.	LC019800
Zacco platypus 1	ZPWJ9	Japan	Tokai: Yaotsu Twon, Gifu;Kinki:Adogawa, Shiga;Chugoku:Maniwa, Okayama	Maruyama Dam;Ado R.;Shitao R.	LC019801
Zacco platypus 1	ZPWJ10	Japan	Tohoku:Yokote, Akita;Hokuriku:Tsuruga, Fukui;Chubu:Minami-alps, Yamanashi;Tokai:Odai, Mie ;Chugoku:Izumo, Shimane;Shikoku:Iyo, Ehime;	Minase River;Kurokogawa R.;Kamanashi R.;Miya R.;Hiikawa R.;Mori R.	LC019802
Zacco platypus 1	ZPWJ11	Japan	Kinki:Ayabe, Kyoto	Hatta R.	LC019803
Zacco platypus 1	ZPWJ12	Japan	Tokai:Ibi, Gifu;	Kuze Dam	LC019804
Zacco platypus 1	ZPWJ13	Japan	Chubu:Nagano, Iiyama	Sai R., Chikuma R.	LC019805
Zacco platypus 1	ZPWJ14	Japan	Kinki:Kakogawa, Hyogo	Manshoji R.	LC019806
Zacco platypus 1	ZPWJ15	Japan	Kinki: Iwade, Wakayama;Chugoku:Seto, Okayama	Kamenokawa R.,Sumiyoshi R.;Yoshii R.	LC019807
Zacco platypus 1	ZPWJ16	Japan	Tokai: Iga, Mie;Chugoku:Unnan, Shimane	Kizu R.;Hiikawa R.	LC019808
Zacco platypus 1	ZPWJ17	Japan	Tokai: Gifu,;Kinki: Hikone, Shiga;Kyushu:Kunisaki, Oita	Ishida R.;Inukami R.;Aki R.	LC019809
Zacco platypus 1	ZPWJ18	Japan	Tokai: Minokamo, Gifu;Kinki: Higashiomi, Shiga;Chugoku:Unnan, Shimane	Kiso R.;Hino R.;Hiikawa R.	LC019810
Zacco platypus 1	ZPWJ19	Japan	Kinki: Kakogawa, Hyogo	Manshoji R.	LC019811
Zacco platypus 1	ZPWJ20	Japan	Chugoku:Masuda, Shimane	Takatsugawa R.	LC019812
Zacco platypus 1	ZPWJ21	Japan	Hokuriku:Wajima, Ishikawa; Chubu:Nagano, Iiyama	Agishi R.;Asa R.;Chikuma R.	LC019813
Zacco platypus 1	ZPWJ22	Japan	Tokai: Ibi, Gifu	Kuze Dam	LC019814
Zacco platypus 1	ZPWJ23	Japan	Kinki:Hikone, Shiga	Inukami R.	LC019815
Zacco platypus 1	ZPWJ24	Japan	Hokuriku:Noto, Ishikawa;Chubu:Nagano, Iiyama;Chugoku:Unnan, Shimane;Kyushu:Kumamoto	Machino R.;Chikuma R.;Hiikawa R.;Toyota R.	LC019816
Zacco platypus 1	ZPWJ25	Japan	Tokai: Ibigawa, Gifu;Kinki: Kakogawa, Hyogo	Neo R.;Manshoji R.	LC019817
Zacco platypus 1	ZPWJ26	Japan	Chugoku:Seto, Okayama	Yoshii R.	LC019818
Zacco platypus 1	ZPWJ27	Japan	Chubu:Nagano, Iiyama	Chikuma R.	LC019819
Zacco platypus 1	ZPWJ28	Japan	Chugoku:Ube, Yamaguchi	Koto R.	LC019820
Zacco platypus 1	ZPWJ29	Japan	Tokai: Kameyama, Mie	Suzuka R.	LC019821
Zacco platypus 1	ZPWJ30	Japan	Chugoku:Unnan, Shimane	Hiikawa R.	LC019822
Zacco platypus 1	ZPWJ31	Japan	Yokote, Akita;Kinki: Nagahama, Shiga	Minase R.;Ane R.	LC019823
Zacco platypus 1	ZPWJ32	Japan	Chubu:Nagano, Iiyama	Chikuma R.	LC019824
Zacco platypus 1	ZPWJ33	Japan	Yokote, Akita;Hokuriku:Noto, Ishikawa	Minase River;Yamada R.	LC019825
Zacco platypus 1	ZPWJ34	Japan	Chugoku:Unnan, Shimane,Izumo	Hiikawa R.,Hiikawa R.	LC019826
Zacco platypus 1	ZPWJ35	Japan	Hokuriku:Niigata;Chubu:Nakagawa, Nagano	Kamizekigata;Chikuma R.;Tenryu R.	LC019827
Zacco platypus 1	ZPWJ36	Japan	Kinki:Yamatokoriyama, Nara;Chugoku:Unnan, Shimane	Yamato R.;Hiikawa R.	LC019828
Zacco platypus 1	ZPWJ37	Japan	Kinki:Yamatokoriyama, Nara	Yamato R.	LC019829
Zacco platypus 1	ZPWJ38	Japan	Kinki:Ayabe, Kyoto	Hatta R.	LC019830
Zacco platypus 1	ZPWJ39	Japan	Chugoku:Iwakuni, Yamaguchi	Nishiki R.	LC019831
Zacco platypus 1	ZPWJ40	Japan	Kinki:Ayabe, Kyoto	Hatta R.	LC019832
Zacco platypus 1	ZPWJ41	Japan	Hokuriku:Niigata	Kamizekigata	LC019833
Zacco platypus 1	ZPWJ42	Japan	Chugoku:Seto, Okayama	Yoshii R.	LC019834
Zacco platypus 1	ZPWJ43	Japan	Kinki:Yamatokoriyama, Nara	Yamato R.	LC019835
Zacco platypus 1	ZPWJ44	Japan	Kanto:Setagaya, Tokyo;Hokuriku:Eiheiji, Fukui;Tokai: Odai, Mie;Kinki:Nagahama, Shiga,Hikone,Adogawa,Yamatokoriyama, NaraYamatokoriyama, NaraShikoku:Iyo, Ehime;	Tama R.;Kuzuryu R.;Miya R.;Ane R.,Anjiki R.,Ado R.,Yamato R.;Mori R.	LC019836
Zacco platypus 1	ZPWJ45	Japan	Shikoku:Ishii, Tokushima	Egawa R.	LC019837
Zacco platypus 1	ZPWJ46	Japan	Shikoku:Shimanto City, Kochi	Shimanto R.	LC019838
Zacco platypus 1	ZPWJ47	Japan	Hokuriku:Tsuruga, Fukui;Shikoku:Ishii, Tokushima,Shikokuchuo, Ehime,Shimanto City, Kochi;Hokuriku:Tsuruga, Fukui	Kurokogawa R.;Egawa R.,Kinsei R.,Umatate R.,Shimanto R.;	LC019839
Zacco platypus 1	ZPWJ48	Japan	Chugoku:Unnan, Shimane	Hiikawa R.	LC019840
Zacco platypus 1	ZPWJ49	Japan	Tokai: Iga, Mie; Kinki:Higashiomi, Shiga;Chugoku:Hokuei, Tottori	Kizu R.; Hino R.;Yura R.	LC019841
Zacco platypus 1	ZPWJ50	Japan	Shikoku:Shikokuchuo,Iyo, Ehime	Kinsei R.,Mori R.	LC019842
Zacco platypus 1	ZPWJ51	Japan	Shikoku:Ishii, Tokushima	Egawa R.	LC019843
Zacco platypus 1	ZPWJ52	Japan	Hokuriku:Tsuruga, Fukui	Kurokogawa R.	LC019844
Zacco platypus 1	ZPWJ53	Japan	Hokuriku:Tsuruga, Fukui	Kurokogawa R.	LC019845
Zacco platypus 1	ZPWJ54	Japan	Hokuriku:Tsuruga, Fukui;Tokai: Gifu;Chugoku:Unnan, Shimane	Kurokogawa R.;Ishida R.;Hiikawa R.	LC019846
Zacco platypus 1	ZPWJ55	Japan	Kinki:Adogawa, Shiga; Chugoku:Izumo, Shimane	Ado R.;Hiikawa R.	LC019847
Zacco platypus 1	ZPWJ56	Japan	Chugoku:Seto, Okayama	Yoshii R.	LC019848
Zacco platypus 1	ZPWJ57	Japan	Chubu:Iiyama, Nagano;Tokai: Tsu, Mie;Kyushu:Usuki, Oita,Kadogawa, Miyazaki	Chikuma R.;Anou R.;Usuki R.	LC019849
Zacco platypus 1	ZPWJ58	Japan	Kyushu:Yufu, Oita,	Lake Kinrin,Oita R.	LC019850
Zacco platypus 1	ZPWJ59	Japan	Kyushu:Miyako, Fukuoka	Harai R.	LC019851
Zacco platypus 1	ZPWJ60	Japan	Chugoku:Unnan, Shimane	Hiikawa R.	LC019852
Zacco platypus 1	ZPWJ61	Japan	Kyushu:Miyako, Fukuoka,Iizuka, Munakata, Bungotakada, Oita	Harai R.,Onga R.,Tsuri R.Matama R.	LC019853
Zacco platypus 1	ZPWJ62	Japan	Kanto:Odawara, Kanagawa;Hokuriku:Niigata,Noto, Ishikawa,Eiheiji, Fukui;Chubu:Iiyama, Nagano;Kinki:Higashiomi, Shiga;Chugoku:Masuda, Shimane;	Sakawa R.;Kamizekigata,Yamada R.,Machino R.,Kuzuryu R.;Chikuma R.;Hino R.;Takatsugawa R.	LC019854
Zacco platypus 1	ZPWJ63	Japan	Yokote, Akita;Kanto:Setagaya, Tokyo;Hokuriku:Niigata;Tokai: Yaotsu Twon, Gifu,Ibigawa,Kameyama, Mie;Kinki:Hikone, Shiga,Higashiomi,Kyushu:Aira, Kagoshima	Minase R.;Tama R.;Kamizekigata;Maruyama Dam',Neo R.,Suzuka R.;Inukami R.,Anjiki R.,Hino R.;Omoi R.	LC019855
Zacco platypus 1	ZPWJ64	Japan	Shikoku:Ishii, Tokushima	Egawa R.	LC019856
Zacco platypus 1	ZPWJ65	Japan	Yokote, Akita;Chubu: Omachi, Nagano;Tokai: Yaotsu Twon, Gifu	Minase River;Chubu-Nougu R.;Maruyama Dam	LC019857
Zacco platypus 1	ZPWJ66	Japan	Hokuriku:Noto, Ishikawa; Chubu:Iiyama, Nagano;Tokai: Ibi, Gifu;Kinki:Nagahama, Shiga,Hikone;Chugoku:Hagi, Yamaguchi;Shikoku:Shikokuchuo, Ehime;Kyushu:Yatsushiro, Kumamoto	Machino R.; Chikuma R.;Kuze Dam;Ane R.,Usogawa R.;Abugawa R.;Umatate R.;Ryusou R.	LC019858
Zacco platypus 1	ZPWJ67	Japan	Tokai: Kiho, Mie; Iwade, Wakayama	Ida R.;Kamenokawa R.,Sumiyoshi R.	LC019859
Zacco platypus 1	ZPWJ68	Japan	Tokai: Kiho, Mie	Ida R.	LC019860
Zacco platypus 1	ZPWJ69	Japan	Tohoku:Yamagata;Tokai: Yaotsu Twon, Gifu,Okazaki, Aichi,Kameyama, Mie;Chugoku:Seto, Okayama;Kyushu:Kunisaki, Oita	Mogami River;Maruyama Dam;Yahagi R.,Suzuka R.;Yoshii R.;Aki R.	LC019861
Zacco platypus 1	ZPWJ70	Japan	Kyushu:Yufu, Oita,Usuki,Kirishima, Kagoshima,Aira,Minamiosumi,Amagi, Tokunoshima,	Lake Kinrin,Usuki R.,Amori R.,Kenkou R.,Kamou R.,Omoi R.,Kori R.Akirigamigawa R.	LC019862
Zacco platypus 1	ZPWJ71	Japan	Tokai: Gifu,;Kinki:Hikone, Shiga	Ishida R.;Anjiki R.	LC019863
Zacco platypus 1	ZPWJ72	Japan	Chubu:Iiyama, Nagano;Kanto:Akiruno, Tokyo;Tokai: Ibi, Gifu,Kameyama, Mie;Kinki:Hikone, Shiga,Adogawa,Yamatokoriyama, Nara;Chugoku:Hagi, Yamaguchi	Chikuma R.;Aki R.,Kuze Dam;Suzuka R.;Anjiki R.,Ado R.,Yamato R.,Abugawa R.	LC019864
Zacco platypus 1	ZPWJ73	Japan	Kinki:Adogawa, Shiga	Ado R.	LC019865
Zacco platypus 1	ZPWJ74	Japan	Kyushu:Kitakyushu, Fukuoka,Iizuka,Munakata,Hisayama	Kuro R.,Onga R.,Tsuri R.,Ino R.	LC019866
Zacco platypus 1	ZPWJ75	Japan	Kyushu:Hisayama, Fukuoka,Nakagawa,Itoshima,	Ino R.,Naka R.,Zuibaiji R.,Nagano R.,Ikisan R.	LC019867
Zacco platypus 1	ZPWJ76	Japan	Kyushu:Itoshima, Fukuoka	Ikisan R.	LC019868
Zacco platypus 1	ZPWJ77	Japan	Kyushu:Kitakyushu, Fukuoka,Iizuka, Itoshima	Kuro R., Onga R.,Nagano R.	LC019869
Zacco platypus 1	ZPWJ78	Japan	Kyushu:Munakata, Fukuoka	Tsuri R.	LC019870
Zacco platypus 1	ZPWJ79	Japan	Chugoku:Hagi, Yamaguchi;Kyushu:Iizuka, Fukuoka	Abugawa R.;Onga R.	LC019871
Zacco platypus 1	ZPWJ80	Japan	Kyushu:Iizuka, Fukuoka	Onga R.	LC019872
Zacco platypus 1	ZPWJ81	Japan	Kyushu:Iizuka, Fukuoka	Onga R.	LC019873
Zacco platypus 1	ZPWJ82	Japan	Chubu:Iiyama, Nagano,Omachi,	Chikuma R.,Chubu-Nougu R.	LC019874
Zacco platypus 1	ZPWJ83	Japan	Hokuriku:Eiheiji, Fukui;Kinki:Higashiomi, Shiga	Kuzuryu R.;Hino R.	LC019875
Zacco platypus 1	ZPWJ84	Japan	Kinki:Hikone, Shiga; Chugoku:Izumo, Shimane	Inukami R.,Usogawa R.;Hiikawa R.	LC019876
Zacco platypus 1	ZPWJ85	Japan	Chugoku:Unnan, Shimane	Hiikawa R.	LC019877
Zacco platypus 1	ZPWJ86	Japan	Tokai: Kiho, Mie; Kinki:Adogawa, Shiga;Chugoku:Izumo, Shimane	Ida R.; Ado R.; Hiikawa R.	LC019878
Zacco platypus 1	ZPWJ87	Japan	Chubu:Iiyama, Nagano	Chikuma R.	LC019879
Zacco platypus 1	ZPWJ88	Japan	Okuriku:Niigata;Kinki:Higashiomi, Shiga;Chugoku:Hokuei, Tottori	Kamizekigata;Hino R.;Yura R.	LC019880
Zacco platypus 1	ZPWJ89	Japan	Kyushu:Amagi, Tokunoshima, Kagoshima	Akirigamigawa R.	LC019881
Zacco platypus 1	ZPWJ90	Japan	Chugoku:Hiroshima, Hiroshima	Ota R.	LC019882
Zacco platypus 1	ZPWJ91	Japan	Chugoku:Hiroshima, Hiroshima	Ota R.	LC019883
Zacco platypus 1	ZPWJ92	Japan	Kyushu:Amagi, Tokunoshima, Kagoshima,Minamiosumi	Omoi R.,Akirigamigawa R.	LC019884
Zacco platypus 1	ZPWJ93	Japan	Kanto:Odawara, Kanagawa	Sakawa R.	LC019885
Zacco platypus 1	ZPWJ94	Japan	Kinki:Hikone, Shiga	Anjiki R.	LC019886
Zacco platypus 1	ZPWJ95	Japan	Hokuriku:Eiheiji, Fukui	Kuzuryu R.	LC019887
Zacco platypus 1	ZPWJ96	Japan	Shikoku:Saijo, Ehime	Honjin R.	LC019888
Zacco platypus 1	ZPWJ97	Japan	Tokai: Tsu, Mie	Anou R.	LC019889
Zacco platypus 1	ZPWJ98	Japan	Chugoku:Fukuyama, Hiroshima	Ashida R.	LC019890
Zacco platypus 1	ZPWJ99	Japan	Kanto:Odawara, Kanagawa	Sakawa R.	LC019891
Zacco platypus 1	ZPWJ100	Japan	Kinki:Hikone, Shiga	Anjiki R.	LC019892
Zacco platypus 1	ZPWJ101	Japan	Chugoku:Mihara, Hiroshima	Numata R.	LC019893
Zacco platypus 1	ZPWJ102	Japan	Chugoku:Mihara, Hiroshima	Numata R.	LC019894
Zacco platypus 1	ZPWJ103	Japan	Kyushu:Kadogawa, Miyazaki,Usuki, Oita	Usuki R.,Isuzu R.	LC019895
Zacco platypus 1	ZPWJ104	Japan	Kyushu: Yatsushiro, Kumamoto	Ryusou R.	LC019896
Zacco platypus 1	ZPWJ105	Japan	Kyushu: Usuki, Oita	Usuki R.	LC019897
Zacco platypus 1	ZPWJ106	Japan	Kyushu: Usuki, Oita,Kirishima, Kagoshima	Usuki R.,Amori R.	LC019898
Zacco platypus 1	ZPWJ107	Japan	Hokuriku:Eiheiji, Fukui	Kuzuryu R.	LC019899
Zacco platypus 1	ZPWJ108	Japan	Kinki:Hikone, Shiga	Anjiki R.	LC019900
Zacco platypus 1	ZPWJ109	Japan	Kanto:Odawara, Kanagawa	Sakawa R.	LC019901
Zacco platypus 1	ZPWJ110	Japan	Hokuriku:Eiheiji, Fukui	Kuzuryu R.	LC019902
Zacco platypus 1	ZPWJ111	Japan	Kyushu:Amagi, Tokunoshima, Kagoshima	Akirigamigawa R.	LC019903
Zacco platypus 1	ZPWJ112	Japan	Kyushu:Aira, Kagoshima	Omoi R.	LC019904
Zacco platypus 1	ZPEJ1	Japan	Tokai: Gifu	Ishida R.	LC019905
Zacco platypus 1	ZPEJ2	Japan	Tokai: Gifu	Ishida R.	LC019906
Zacco platypus 1	ZPEJ3	Japan	Tokai:Gujo-shi, Gifu	Kibishima R.	LC019907
Zacco platypus 1	ZPEJ4	Japan	Tokai: Gifu, Mizunami,Toki, Yaotsu Twon,Minokamo, Seki, Motosu,Hashima,Kaizu, Ibigawa,Inuyama, Aichi	Ishida R.,Toki R.,Hida R.,Maruyama Dam,Kiso R.,Kittaoki,Sai R.,Nagara R.,Ibi R.,Neo R.,Shin-ike Pond,	LC019908
Zacco platypus 1	ZPEJ5	Japan	Tokai:Shinshiro, Aichi,Kameyama, Mie	Noda R.,Suzuka R.	LC019909
Zacco platypus 1	ZPEJ6	Japan	Tokai:Toba, Mie	Kochi R.	LC019910
Zacco platypus 1	ZPEJ7	Japan	Tokai:Toba, Mie	Kochi R.	LC019911
Zacco platypus 1	ZPEJ8	Japan	Tokai:Yoro, Gifu	Makita R.	LC019912
Zacco platypus 1	ZPEJ9	Japan	Tokai:Odai, Mie	Miya R.	LC019913
Zacco platypus 1	ZPEJ10	Japan	Tokai:Kaizu, Gifu, Ibigawa,	Ibi R.,Neo R.	LC019914
Zacco platypus 1	ZPEJ11	Japan	Tokai:Hashima, Gifu	Nagara R.	LC019915
Zacco platypus 1	ZPEJ12	Japan	Tokai:Gujo-shi, Gifu, Yoro,	Kibishima R., Makita R.	LC019916
Zacco platypus 1	ZPEJ13	Japan	Kanto:Kasumigaura, Ibaraki,Hatoyama, Saitama,Akiruno, Tokyo,Setagaya;Hokuriku:Niigata; Chubu: Nagano,Iiyama,	Amanogawa R.,Hishiki R.,Oppe R.,Aki R.,Tama R.;Kamizekigata,Asa R.,Chikuma R.	LC019917
Zacco platypus 1	ZPEJ14	Japan	Tokai:Gujo-shi, Gifu	Kibishima R.	LC019918
Zacco platypus 1	ZPEJ15	Japan	Chubu: Nakagawa, Nagano	Tenryu R.	LC019919
Zacco platypus 1	ZPEJ16	Japan	Kanto:Kasumigaura, Ibaraki,Setagaya, Tokyo,Odawara, Kanagawa;Chubu: Minami-alps, Yamanashi, Ina, Nagano,Nakagawa;Tokai:Mori, Shizuoka	Hishiki R.,Tama R.,Sakawa R.;Kamanashi R.,Lake Yamanaka,Mibugawa R.,Tenryu R.;Ichinomiya R.,	LC019920
Zacco platypus 1	ZPEJ17	Japan	Tokai:Shimoda, Shizuoka,Matsuzaki	Inaozawa R.,Uchisawa R.	LC019921
Zacco platypus 1	ZPEJ18	Japan	Chubu: Nakagawa, Nagano	Tenryu R.	LC019922
Zacco platypus 1	ZPEJ19	Japan	Chubu: Yamanakako, Yamanashi	Lake Yamanaka	LC019923
Zacco platypus 1	ZPEJ20	Japan	Chubu: Nakagawa, Nagano	Tenryu R.	LC019924
Zacco platypus 1	ZPEJ21	Japan	Chubu:Nakagawa, Nagano,Ina;Tokai:Mori, Shizuoka	Tenryu R.,Mibugawa R.;Ichinomiya R.	LC019925
Zacco platypus 1	ZPEJ22	Japan	Chubu:Nakagawa, Nagano;Tokai:Shimoda, Shizuoka,Minami-izu, Matsuzaki,Yaizu,	Tenryu R.,Inaozawa R.,Aono R.,Uchisawa R.,Seto R.	LC019926
Zacco platypus 1	ZPEJ23	Japan	Chubu:Nakagawa, Nagano;Tokai:Shimoda, Shizuoka, Matsuzaki,	Tenryu R.;Inaozawa R.;Uchisawa R.,Kosaka R.	LC019927
Zacco platypus 1	ZPEJ24	Japan	Tokai:Yaizu, Shizuoka	Seto R.	LC019928
Zacco platypus 1	ZPEJ25	Japan	Tokai:Shimoda, Shizuoka, Matsuzaki,	Inaozawa R.	LC019929
Zacco platypus 1	ZPEJ26	Japan	Tokai:Yaizu, Shizuoka	Seto R.	LC019930
Zacco platypus 1	ZPEJ27	Japan	Tokai:Yaizu, Shizuoka	Seto R.	LC019931
Zacco platypus 1	ZPEJ28	Japan	Tokai: Shizuoka	Kosaka R.	LC019932
Zacco platypus 1	ZPEJ29	Japan	Tokai: Shizuoka	Kosaka R.	LC019933
Zacco platypus 1	ZPEJ30	Japan	Tokai: Shizuoka	Kosaka R.,Yuyama R.	LC019934
Zacco platypus 1	ZPEJ31	Japan	Tokai: Shizuoka	Yuyama R.	LC019935
Zacco platypus 1	ZPEJ32	Japan	Tokai: Shizuoka	Yuyama R.	LC019936
Zacco platypus 1	ZPEJ33	Japan	Tokai:Yaizu, Shizuoka	Seto R.	LC019937
Zacco platypus 1	ZPEJ34	Japan	Tokai: Ibigawa, Gifu	Neo R.	LC019938
Zacco platypus 1	ZPEJ35	Japan	Tokai: Mizunami, Gifu	Toki R.	LC019939
Zacco platypus 1	ZPEJ36	Japan	Tokai:Seki, Gifu	Kittaoki	LC019940
Zacco platypus 1	ZPEJ37	Japan	Tokai:Seki, Gifu, Mizunami, Yaotsu Twon,Minokamo, Seki,Motosu,Hashima,Kaizu, Ibigawa,Inuyama, Aichi,Kameyama, Mie,	Kittaoki,Toki R.,Maruyama Dam,Kiso R.,Anonymous pond,Kittaoki,Ishida R.,Sai R.,Nagara R.,Ibi R.,Neo R.,Shin-ike Pond,Suzuka R.	LC019941
Zacco platypus 1	ZPEJ38	Japan	Tokai: Gujo-shi, Gifu, Seki, Yoro,Odai, Mie	Kibishima R.,Higashiyama Pond,Makita R.Miya R.	LC019942
Zacco platypus 1	ZPEJ39	Japan	Tokai: Odai, Mie	Miya R.	LC019943
Zacco platypus 1	ZPEJ40	Japan	Tokai: Seki, Gifu,Inuyama, Aichi	Higashiyama Pond,Shin-ike Pond	LC019944
Zacco platypus 1	ZPEJ41	Japan	Tokai: Shinshiro, Aichi	Noda R.	LC019945
Zacco platypus 1	ZPEJ42	Japan	Tokai: Okazaki, Aichi	Yahagi R.	LC019946
Zacco platypus 1	ZPEJ43	Japan	Tokai: Tsu, Mie	Anou R.	LC019947
Zacco platypus 1	ZPEJ44	Japan	Tokai: Tsu, Mie	Anou R.	LC019948
Zacco platypus 1	ZPEJ45	Japan	Tokai:Shinshiro, Aichi	Noda R.	LC019949
Zacco platypus 1	ZPEJ46	Japan	Tokai:Mori, Shizuoka	Ichinomiya R.	LC019950
Zacco platypus 1	ZPEJ47	Japan	Tokai:Mori, Shizuoka	Ichinomiya R.	LC019951
Zacco platypus 1	ZPEJ48	Japan	Kanto:Kasumigaura, Ibaraki	Hishiki R.	LC019952
Zacco platypus 1	ZPEJ49	Japan	Tokai:Okazaki, Aichi	Yahagi R.	LC019953
Zacco platypus 1	ZPEJ50	Japan	Tokai:Okazaki, Aichi	Yahagi R.	LC019954
Zacco platypus 1	ZPJapanZ001	Japan	Tochigi, Motegi,	Naka River	AB572354
Zacco platypus 1	ZPJapanZ108	Japan	Tochigi, Katuyama	Kinu River	AB572355
Zacco platypus 1	ZPJapanZ364	Japan	Tochigi, Katuyama	Kinu River	AB572356
Zacco platypus 1	ZPJapanZ379	Japan	Tochigi, Katuyama	Kinu River	AB572357
Zacco platypus 1	ZPJapanZ649	Japan	Tokyo, Haijima	Tama River	AB572358
Zacco platypus 1	ZPJapanZ002	Japan	Tochigi, Motegi	Naka River	AB572359
Zacco platypus 1	ZPJapanZ005	Japan	Tochigi, Motegi	Naka River	AB572360
Zacco platypus 1	ZPJapanZ006	Japan	Tochigi, Motegi	Naka River	AB572361
Zacco platypus 1	ZPJapanZ011	Japan	Tochigi, Motegi	Naka River	AB572362
Zacco platypus 1	ZPJapanZ021	Japan	Tochigi, Motegi	Naka River	AB572363
Zacco platypus 1	ZPJapanZ045	Japan	Tochigi, Motegi	Naka River	AB572364
Zacco platypus 1	ZPJapanZ046	Japan	Tochigi, Simosakai	Naka River	AB572365
Zacco platypus 1	ZPJapanZ051	Japan	Tochigi, Simosakai	Naka River	AB572366
Zacco platypus 1	ZPJapanZ056	Japan	Tochigi, Simosakai	Naka River	AB572367
Zacco platypus 1	ZPJapanZ058	Japan	Tochigi, Simosakai	Naka River	AB572368
Zacco platypus 1	ZPJapanZ067	Japan	Tochigi, Simosakai	Naka River	AB572369
Zacco platypus 1	ZPJapanZ088	Japan	Tochigi, Simosakai	Naka River	AB572370
Zacco platypus 1	ZPJapanZ089	Japan	Tochigi, Yaazami	Naka River	AB572371
Zacco platypus 1	ZPJapanZ093	Japan	Tochigi, Yaazami	Naka River	AB572372
Zacco platypus 1	ZPJapanZ106	Japan	Tochigi, Koguti	Naka River	AB572373
Zacco platypus 1	ZPJapanZ115	Japan	Tochigi, Koguti	Naka River	AB572374
Zacco platypus 1	ZPJapanZ121	Japan	Tochigi, Koguti	Naka River	AB572375
Zacco platypus 1	ZPJapanZ123	Japan	Tochigi, Koguti	Naka River	AB572376
Zacco platypus 1	ZPJapanZ126	Japan	Tochigi, Yagura	Naka River	AB572377
Zacco platypus 1	ZPJapanZ127	Japan	Tochigi, Yagura	Naka River	AB572378
Zacco platypus 1	ZPJapanZ137	Japan	Tochigi, Yagura	Naka River	AB572379
Zacco platypus 1	ZPJapanZ148	Japan	Tochigi, Yagura	Naka River	AB572380
Zacco platypus 1	ZPJapanZ149	Japan	Tochigi, Yagura	Naka River	AB572381
Zacco platypus 1	ZPJapanZ152	Japan	Tochigi, Yagura	Naka River	AB572382
Zacco platypus 1	ZPJapanZ203	Japan	Tochigi, Nakajima	Kinu River	AB572383
Zacco platypus 1	ZPJapanZ206	Japan	Tochigi, Nakajima	Kinu River	AB572384
Zacco platypus 1	ZPJapanZ208	Japan	Tochigi, Nakajima	Kinu River	AB572385
Zacco platypus 1	ZPJapanZ209	Japan	Tochigi, Nakajima	Kinu River	AB572386
Zacco platypus 1	ZPJapanZ220	Japan	Tochigi, Nakajima	Kinu River	AB572387
Zacco platypus 1	ZPJapanZ221	Japan	Tochigi, Nakajima	Kinu River	AB572388
Zacco platypus 1	ZPJapanZ229	Japan	Tochigi, Isagara	Kinu River	AB572389
Zacco platypus 1	ZPJapanZ233	Japan	Tochigi, Isagara	Kinu River	AB572390
Zacco platypus 1	ZPJapanZ237	Japan	Tochigi, Isagara	Kinu River	AB572391
Zacco platypus 1	ZPJapanZ239	Japan	Tochigi, Isagara	Kinu River	AB572392
Zacco platypus 1	ZPJapanZ240	Japan	Tochigi, Isagara	Kinu River	AB572393
Zacco platypus 1	ZPJapanZ242	Japan	Tochigi, Isagara	Kinu River	AB572394
Zacco platypus 1	ZPJapanZ248	Japan	Tochigi, Isagara	Kinu River	AB572395
Zacco platypus 1	ZPJapanZ256	Japan	Tochigi, Isagara	Kinu River	AB572396
Zacco platypus 1	ZPJapanZ274	Japan	Tochigi, Kiraku	Kinu River	AB572397
Zacco platypus 1	ZPJapanZ280	Japan	Tochigi, Kiraku	Kinu River	AB572398
Zacco platypus 1	ZPJapanZ286	Japan	Tochigi, Kiraku	Kinu River	AB572399
Zacco platypus 1	ZPJapanZ295	Japan	Tochigi, Kiraku	Kinu River	AB572400
Zacco platypus 1	ZPJapanZ300	Japan	Tochigi, Kiraku	Kinu River	AB572401
Zacco platypus 1	ZPJapanZ321	Japan	Tochigi, Yanagida	Kinu River	AB572402
Zacco platypus 1	ZPJapanZ337	Japan	Tochigi, Yanagida	Kinu River	AB572404
Zacco platypus 1	ZPJapanZ355	Japan	Tochigi, Katuyama	Kinu River	AB572405
Zacco platypus 1	ZPJapanZ362	Japan	Tochigi, Katuyama	Kinu River	AB572406
Zacco platypus 1	ZPJapanZ374	Japan	Tochigi, Katuyama	Kinu River	AB572407
Zacco platypus 1	ZPJapanZ399	Japan	Shiga, Takasima	Ado River	AB572408
Zacco platypus 1	ZPJapanZ657	Japan	Ibaraki, Takahagi	Hananuki River	AB572409
Zacco platypus 1	ZPJapanZ672	Japan	Tochigi, Hagisima	Omoi River	AB572410
Zacco platypus 1	ZPJapanZ673	Japan	Ibaraki, Tatunokuti	Kuji River	AB572411
Zacco platypus 1	ZPJapanZ676	Japan	Ibaraki, Tatunokuti	Kuji River	AB572412
Zacco platypus 1	ZPJapanZ677	Japan	Ibaraki, Tatunokuti	Kuji River	AB572413
Zacco platypus 1	ZPJapanZ678	Japan	Ibaraki, Tatunokuti	Kuji River	AB572414
Zacco platypus 1	ZPJapanZ679	Japan	Ibaraki, Tatunokuti	Kuji River	AB572415
Zacco platypus 1	ZPJapanZ680	Japan	Ibaraki, Tatunokuti	Kuji River	AB572416
Zacco platypus 1	ZPJapanZ690	Japan	Tokyo, Haijima	Tama River	AB572417
Zacco platypus 1	ZPJapanZ696	Japan	Kanagawa, Suigou-tana	Sagami River	AB572418
Zacco platypus 1	ZPJapanZ325	Japan	Tochigi, Yanagida	Kinu River	AB572403
Zacco platypus 1	ZPMogamiR2	Japan	Yamagata	Mogami River	AB198972
Zacco platypus 1	ZPG1559	Japan	Gifu	Ijira R.	LC098437
Zacco platypus 1	ZPG716	Japan	Mie	Nagano R.	LC098438
Zacco platypus 1	ZPG316	Japan	Nara	Saho R.	LC098439
Zacco platypus 1	ZPG323	Japan	Shiga	Harie-Okawa R. and L. Biwa	LC098440
Zacco platypus 1	ZPTG969	Japan	Shiga	Harie-Okawa R. and L. Biwa	LC098441
Zacco platypus 1	ZPG204	Japan	Mie	Tagiri R.	LC098442
Zacco platypus 1	ZPHE2004	Japan	unknown	unknown	AF309085
Zacco platypus 1	Z.platypus1	Japan	unknown	unknown	EF452749
Zacco platypus 1	Z.platypus2	Japan	unknown	unknown	AP012115
Zacco platypus 1	Z.platypus3	Japan	unknown	unknown	KF408383
Zacco platypus 1	ZPZPL	Japan	unknown	unknown	AY958194
Zacco platypus 2	ZPKY1	Japan	Kyushu:Hasami, Nagasaki	Kawatana R.	LC019955
Zacco platypus 2	ZPKY2	Japan	Kyushu:Nakagawa, Fukuoka, Ogi, Saga,Tamana, Kumamoto	Naka R.,Saga Creek,Myojin R.	LC019956
Zacco platypus 2	ZPKY3	Japan	Kyushu:Nakagawa, Fukuoka, Yanagawa,Taku, Saga,Ogi, Tamana, Kumamoto	Naka R., Futatsugawa R.,Ushitsu R.,Kase R.,Saga Creek,Myojin R.,Kase R.	LC019957
Zacco platypus 2	ZPKY4	Japan	Kyushu:Uki, Kumamoto,Kadogawa, Miyazaki	Suna R.,Isuzu R.	LC019958
Zacco platypus 2	ZPKY5	Japan	Kyushu:Tamana, Kumamoto,Uki	Kikuchi R.,Myojin R.,Kase R.,Suna R.	LC019959
Zacco platypus 2	ZPKY6	Japan	Kyushu:Kitakyushu, Fukuoka,Iizuka, Hisayama,Nakagawa,Tachiarai,Taku, Saga,Ogi,	Kuro R.,Nishi R.,Onga R.,Ino R.,Naka R.,Tachiarai R.,Ushitsu R.,Kase R.,Saga Creek,	LC019960
Zacco platypus 2	ZPKY7	Japan	Kyushu:Taku, Saga	Ushitsu R.	LC019961
Zacco platypus 2	ZPKY8	Japan	Kyushu:Miyako, FukuokaM,Futatsugawa R.,Yanagawa, Fukuoka	Harai R.,Futatsugawa R.	LC019962
Zacco platypus 2	ZPKY9	Japan	Kyushu:Miyako, Fukuoka	Harai R.	LC019963
Zacco platypus 2	ZPKY10	Japan	Kyushu:Taku, Saga	Ushitsu R.	LC019964
Zacco platypus 2	ZPKY11	Japan	Kyushu:Taku, Saga	Ushitsu R.,Kase R.	LC019965
Zacco platypus 2	ZPKY12	Japan	Kyushu: Kumamoto,Aira, Kagoshima	Kase R.,Kamou R.	LC019966
Zacco platypus 2	ZPKY13	Japan	Kyushu: Tamana, Kumamoto	Myojin R.	LC019967
Zacco platypus 2	ZPKY14	Japan	Kyushu: Tamana, Kumamoto	Myojin R.	LC019968
Zacco platypus 2	ZPKY15	Japan	Kyushu: Tamana, Kumamoto	Myojin R.,Kase R.	LC019969
Zacco platypus 2	ZPKY16	Japan	Kyushu: Tamana, Kumamoto,Saiki, Oita,Kitakyushu, Fukuoka,Nakagawa,	Myojin R.,Kase R.,Gokase R.,Nuki R.,Naka R.,Kikuchi R.	LC019970
Zacco platypus 2	ZPKY17	Japan	Kyushu: Miyako, Fukuoka,Iizuka, Yanagawa,	Harai R.,Onga R.,Futatsugawa R.	LC019971
Zacco platypus 2	ZPKY18	Japan	Kyushu: Miyako, Fukuoka,Kitakyushu,Ogi, Saga, Yatsushiro, Kumamoto	Harai R.,Nuki R.,Saga Creek,Yatsushiro Creek	LC019972
Zacco platypus 2	ZPKY19	Japan	Kyushu: Yanagawa, Fukuoka, Yatsushiro, Kumamoto,	Futatsugawa R.,Ryusou R.,Yatsushiro Creek	LC019973
Zacco platypus 2	ZPKY20	Japan	Kyushu: Kumamoto	Toyota R.	LC019974
Zacco platypus 2	ZPKY21	Japan	Kyushu: Tamana, Kumamoto	Myojin R.	LC019975
Zacco platypus 2	ZPKY22	Japan	Kyushu: Ureshino, Saga	Shiota R.	LC019976
Zacco platypus 2	ZPKY23	Japan	Kyushu: Ureshino, Saga	Shiota R.	LC019977
Zacco platypus 2	ZPKY24	Japan	Kyushu: Hisayama, Fukuoka	Ino R.	LC019978
Zacco platypus 2	ZPKY25	Japan	Kyushu: Hisayama, Fukuoka	Ino R.	LC019979
Zacco platypus 2	ZPKY26	Japan	Kyushu: Ogi, Saga	Saga Creek	LC019980
Zacco platypus 2	ZPKY27	Japan	Kyushu:Tamana, Kumamoto	Myojin R.	LC019981
Zacco platypus 2	ZPKY28	Japan	Kyushu:Kitakyushu, Fukuoka	Nuki R.	LC019982
Zacco platypus 2	ZPKY29	Japan	Kyushu:Nakagawa, Fukuoka	Naka R.	LC019983
Zacco platypus 2	ZPKY30	Japan	Kyushu:Yatsushiro, Kumamoto	Ryusou R.	LC019984
Zacco platypus 2	ZPKY31	Japan	Kyushu:Yatsushiro, Kumamoto	Yatsushiro Creek	LC019985
Zacco platypus 2	ZPKY32	Japan	Kyushu:Yatsushiro, Kumamoto	Yatsushiro Creek	LC019986
Zacco platypus 2	ZPKY33	Japan	Kyushu:Yatsushiro, Kumamoto	Yatsushiro Creek	LC019987
Nipponocypris temminckii	NT1	Unknown	Unknown	Unknown	EF452750
Nipponocypris temminckii	NT2	Unknown	Unknown	Unknown	AF309084
Nipponocypris temminckii	NT3	Unknown	Unknown	Unknown	AY958199
Nipponocypris temminckii	NT4	Unknown	Unknown	Unknown	LC021310
Nipponocypris sieboldii	NS1	Unknown	Unknown	Unknown	AY958198
Nipponocypris sieboldii	NS2	Japan	Unknown	Unknown	LC021311
Nipponocypris sieboldii	NS3	Japan	Yagi,Kyoto	Higasshogawa	AB218898
Nipponocypris sieboldii	NS4	Japan	Yagi,Kyoto	Higasshogawa	NC_008653
Parazacco spilurus	PS1	Unknown	Unknown	Unknown	KF971863
Parazacco spilurus	PS2	Unknown	Unknown	Unknown	NC_023786
Parazacco fasciatus	PF1	Unknown	Unknown	Unknown	AY958195
Candidia barbatus 1	CB1	Chinese	Taiwan	Fengang River	AY958200
Candidia barbatus 1	CBH13	Chinese	Taiwan	Houlong River	GU573944
Candidia barbatus 1	CBH14	Chinese	Taiwan	Daan River	GU573945
Candidia barbatus 1	CBH15	Chinese	Taiwan	Dadu River	GU573946
Candidia barbatus 1	CBH16	Chinese	Taiwan	Choushui River	GU573947
Candidia barbatus 1	CBH17	Chinese	Taiwan	Nanzishian River	GU573948
Candidia barbatus 1	CBH18	Chinese	Taiwan	Laonong River	GU573949
Candidia barbatus 1	CBH19	Chinese	Taiwan	Ailiao River	GU573950
Candidia barbatus 1	CBH20	Chinese	Taiwan	Lili River	GU573951
Candidia barbatus 1	CBH21	Chinese	Taiwan	Fangshan River	GU573952
Candidia barbatus 1	CBH22	Chinese	Taiwan	Fengang River	GU573953
Candidia barbatus 1	CBH23	Chinese	Taiwan	Sichong River	GU573954
Candidia barbatus 2	CBH01	China	Yilan,Taiwan	Wulaokeng River	GU573932
Candidia barbatus 2	CBH02	Chinese	Taiwan	Shuangshi River	GU573933
Candidia barbatus 2	CBH03	Chinese	Taiwan	Masu River	GU573934
Candidia barbatus 2	CBH04	Chinese	Taiwan	Sandiaoling	GU573935
Candidia barbatus 2	CBH05	Chinese	Taiwan	Sifen River	GU573936
Candidia barbatus 2	CB2	Chinese	Taiwan	Masu River	AY958201
Candidia barbatus 2	CB3	Chinese	Taiwan	unkonwn	JN673555
Candidia barbatus 3	CBH06	Chinese	Taiwan	Waishuangshi River	GU573937
Candidia barbatus 3	CBH07	Chinese	Taiwan	Dahan River	GU573938
Candidia barbatus 3	CBH08	Chinese	Taiwan	Baishi River	GU573939
Candidia barbatus 4	CBH09	Chinese	Taiwan	Ayu River	GU573940
Candidia barbatus 4	CBH10	Chinese	Taiwan	Happen River	GU573941
Candidia barbatus 4	CBH11	Chinese	Taiwan	Chingmei River	GU573942
Candidia pingtungensis	CBH12	Chinese	Taiwan	Fengshan River	GU573943
Candidia pingtungensis	CP1	Chinese	Pingtung,Taiwan	Gaopingxi River	KT725246
Candidia pingtungensis	CP2	Chinese	Pingtung,Taiwan	Gaopingxi River	NC_028596
