# Supplementary material for: Mitochondrial divergence suggests unexpected high species diversity in the opsariichthine fishes (Teleostei: Cyprinidae) and the revalidation of Opsariichthys macrolepis
Source: Ecol Evol. 2019 Feb 5;9(5):2664–77. doi: 10.1002/ece3.4933 (PMC6405531; doi:10.1002/ece3.4933)
Supplement: Supplementary file 2 [file ECE3-9-2664-s002.xlsx]

## Sheet: Sheet1
Lable	Locality	River	D	P1	P2	A	Lateral-line scales	Scales above lateral-line	Scales below lateral-line	Pre-dorsal scales	Scales surrounding caudal peduncle	Gill rakers	SL (mm)	HL (mm)	BD (mm)	EL (mm)	SNL (mm)	IOW (mm)	CPL (mm)	SL/HL	SL/BD	SL/CPL	HL/EL	HL/SNL	HL/IOW
XSR 15032380	Chishui City, Guizhou Province	Xishui River	7	14	7	9	49	8	3	19	17	9,11	103.55	26.05	26.61	6.47	8.37	8.85	17.52	3.97505	3.89139	5.91039	4.02628	3.11231	2.9435
XSR 15032381	Chishui City, Guizhou Province	Xishui River	7	14	8	9	47	8	3	19	18	9,11	119.56	28.65	31.64	7.03	9.94	10.69	23.64	4.17312	3.77876	5.05753	4.07539	2.88229	2.68007
XSR 15032382	Chishui City, Guizhou Province	Xishui River	7	14	8	9	48	8	3	19	17	9,11	109.2	26.82	29.98	6.47	9.41	9.02	19.78	4.07159	3.64243	5.52073	4.14529	2.85016	2.97339
XSR 15032383	Chishui City, Guizhou Province	Xishui River	7	14	8	9	47	8	3	17	17	8,11	115.23	28.27	30.88	6.87	9.5	9.87	20.67	4.07605	3.73154	5.57475	4.11499	2.97579	2.86424
XSR 15032384	Chishui City, Guizhou Province	Xishui River	7	14	7	9	47	8	3	19	18	8,10	108.1	26.64	27.88	6.64	9.97	9.03	20.59	4.05781	3.87733	5.25012	4.01205	2.67202	2.95017
XSR 15032385	Chishui City, Guizhou Province	Xishui River	7	14	8	9	48	8	3	19	18	8,10	96.78	23.72	25.3	5.95	7.99	8.07	18.51	4.0801	3.8253	5.22853	3.98655	2.96871	2.93928
XSR 15032386	Chishui City, Guizhou Province	Xishui River	7	14	7	9	46	8	3	18	17	8,11	108.06	27.92	29.2	6.51	9.18	9.63	18.54	3.87034	3.70068	5.82848	4.28879	3.04139	2.89927
XSR 15032387	Chishui City, Guizhou Province	Xishui River	7	14	7	9	46	8	3	17	18	8,10	94.3	23.31	23.82	6.06	8.13	7.77	18.2	4.04547	3.95886	5.18132	3.84653	2.86716	3
XSR 15032388	Chishui City, Guizhou Province	Xishui River	7	14	8	9	46	8	3	18	17	8,10	117.15	28.99	30.2	7.21	9.69	9.84	20.54	4.04105	3.87914	5.70351	4.0208	2.99174	2.94614
XSR 15032389	Chishui City, Guizhou Province	Xishui River	7	14	7	9	47	8	3	17	18	8,11	116.5	28.75	31.79	6.94	10.2	9.95	22.08	4.05217	3.66467	5.27627	4.14265	2.81863	2.88945
XSR 15032390	Chishui City, Guizhou Province	Xishui River	7	14	7	9	46	8	3	17	18	9,11	95.87	23.36	25.87	6.09	8.13	8.06	18.93	4.10402	3.70584	5.06445	3.8358	2.87331	2.89826
XSR 15032391	Chishui City, Guizhou Province	Xishui River	7	14	7	9	47	8	3	19	17	8,11	101.24	25.97	26.06	6.61	9.31	8.37	18	3.89834	3.88488	5.62444	3.9289	2.78947	3.10275
XSR 15032392	Chishui City, Guizhou Province	Xishui River	7	14	8	9	46	8	3	18	18	8,11	104.93	25.81	28.01	6.37	8.21	8.42	18.67	4.06548	3.74616	5.62025	4.05181	3.14373	3.06532
CSR 20160424001	Renhuai City, Guizhou Province	Chishui River	7	14	8	9	47	8	3	17	18	9,10	109.38	25.96	28.04	6.27	8.9	9.19	21.34	4.21341	3.90086	5.12559	4.14035	2.91685	2.82481
CSR 20160424002	Renhuai City, Guizhou Province	Chishui River	7	14	8	9	46	8	3	18	18	9,10	120.33	28.4	32.75	6.64	10.26	9.67	22.61	4.23697	3.6742	5.32198	4.27711	2.76803	2.93692
CSR 20160424003	Renhuai City, Guizhou Province	Chishui River	7	14	8	9	46	8	3	19	17	8,11	96.32	22.91	24.03	5.46	8.07	7.57	17.68	4.20428	4.00832	5.44796	4.19597	2.83891	3.02642
CSR 20160424004	Renhuai City, Guizhou Province	Chishui River	7	14	7	9	47	8	3	17	17	8,10	91.61	22.81	25.36	5.41	7.62	7.71	16.86	4.01622	3.61238	5.43357	4.21627	2.99344	2.9585
CSR 20160424005	Renhuai City, Guizhou Province	Chishui River	7	14	8	9	46	8	3	17	17	9,10	92.74	22.15	24.04	5.56	7.53	7.33	17.86	4.18691	3.85774	5.19261	3.98381	2.94157	3.02183
CSR 20160424006	Renhuai City, Guizhou Province	Chishui River	7	14	8	9	46	8	3	18	18	9,11	93.82	22.92	24.67	5.63	7.72	7.92	17.65	4.09337	3.803	5.31558	4.07105	2.96891	2.89394
CSR 20160424007	Renhuai City, Guizhou Province	Chishui River	7	14	7	9	46	8	3	17	17	9,10	93.09	22.73	24.86	5.88	7.42	7.53	17.81	4.09547	3.74457	5.22684	3.86565	3.06334	3.01859
CSR 20160424008	Renhuai City, Guizhou Province	Chishui River	7	14	8	9	47	8	3	18	17	8,10	83.78	21.59	23.34	5.47	6.7	7.1	17.33	3.8805	3.58955	4.83439	3.94698	3.22239	3.04085
CSR 20160424009	Renhuai City, Guizhou Province	Chishui River	7	14	7	9	47	8	3	17	17	8,10	88.01	21.44	23.29	5.52	6.62	7.34	16.37	4.10494	3.77888	5.3763	3.88406	3.23867	2.92098
CSR 20160424010	Renhuai City, Guizhou Province	Chishui River	7	14	7	9	46	8	3	18	18	8,11	92.24	23.44	25.24	5.73	7.58	7.38	17.22	3.93515	3.65452	5.35656	4.09075	3.09235	3.17615
CSR 20160424011	Renhuai City, Guizhou Province	Chishui River	7	14	7	9	46	8	3	17	18	8,10	85.2	21.05	23.15	5.43	7.13	6.13	17.09	4.04751	3.68035	4.98537	3.87661	2.95231	3.43393
CSR 20160424012	Renhuai City, Guizhou Province	Chishui River	7	14	8	9	46	8	3	18	17	9,10	83.04	22.32	23.72	5.79	7.35	6.76	15.99	3.72043	3.50084	5.19325	3.85492	3.03673	3.30178
CSR 20160424013	Renhuai City, Guizhou Province	Chishui River	7	14	7	9	48	8	3	17	17	8,11	89.53	22.28	24.02	5.85	7.45	7.36	17	4.0184	3.72731	5.26647	3.80855	2.9906	3.02717
CSR 20160424014	Renhuai City, Guizhou Province	Chishui River	7	14	7	9	46	8	3	19	18	8,11	93.02	24.05	24.05	5.64	7.77	7.3	15.86	3.86778	3.86778	5.86507	4.26418	3.09524	3.29452
CSR 20160424015	Renhuai City, Guizhou Province	Chishui River	7	14	7	9	47	8	3	18	18	8,11	86.36	21.55	21.55	5.44	6.56	6.44	15.12	4.00742	4.00742	5.71164	3.9614	3.28506	3.34627
CSR 20160424016	Renhuai City, Guizhou Province	Chishui River	7	14	8	9	46	8	3	17	18	9,11	89.74	24.73	24.73	5.7	7.41	7.98	15.78	3.62879	3.62879	5.68695	4.3386	3.33738	3.099
CSR 20160424017	Renhuai City, Guizhou Province	Chishui River	7	14	8	9	48	8	3	19	17	8,11	93.34	23.69	23.69	5.81	7.98	7.23	15.99	3.94006	3.94006	5.8374	4.07745	2.96867	3.27663
